# Supplementary material for: Trypanosomosis: potential driver of selection in African cattle
Source: Front Genet. 2015 Apr 21;6:137. doi: 10.3389/fgene.2015.00137 (PMC4404968; doi:10.3389/fgene.2015.00137)
Supplement: Supplementary file 1 [file Presentation1.ZIP]

Archive with 7 entries (6 files):
- Supplementary Data/
- Supplementary Data/Animal_Breed_Location_GPS_Tryps.xls
- Supplementary Data/FAO-Marker.xlsx
- Supplementary Data/MIC.ped.xlsx
- Supplementary Data/SNP.map
- Supplementary Data/SNP.ped
- Supplementary Data/Supplementary table 1.docx
