# Supplementary material for: Trypanosomosis: potential driver of selection in African cattle
Source: Front Genet. 2015 Apr 21;6:137. doi: 10.3389/fgene.2015.00137 (PMC4404968; doi:10.3389/fgene.2015.00137)
Supplement: Supplementary file 1 [file Presentation1.ZIP › Supplementary Data/Animal_Breed_Location_GPS_Tryps.xls]

## Sheet: GPS data
Region	Village	Latitude	Longitude
South-West	Djonkargo	11°00.244'	003°19.368'
South-West	Kour	10°08.639'	002°54.634'
South-West	Djonkargo	11°00.244'	003°19.368'
West	Peni	10°58.126'	004°29.461'
South-West	Dollo	10°52.914'	003°24.009'
South-West	Orkounou	10°45.626'	003°19.688'
South-West	Bouni	11°07.960'	003°21.108'
South-West	Dano	11°09.328'	003°03.791'
South-West	Oronkua	11°14.681'	003°05.768'
South-West	Batie	09°52.711'	002°54.708'
South-West	Midebdo	09°58.595'	003°12.065'
South-West	Gaoua	10°18.206'	003°10.319'
South-West	Loropeni	10°15.230'	003°30.834'
South-West	Takouloula	10°06.911'	003°29.669'
West	Toussiana	10°50.579'	004°36.361
West	Koloko	11°08.746'	005°17.550'
West	Lidara	11°01.965'	004°56.422'
West	Sobara	10°26.926'	005°17.874'
West	Kasseguera	10°24.013'	005°07.399'
West	Loumana	10°33.962'	005°21.289'
South-West	Djonkargo	11°00.244'	003°19.368'
West	Nasso	11°15.156'	004°24.873'
West	Soungalodaga	11°22.502'	004°33.241'
West	Banflague	11°09.143'	004°44.963'
West	Kagnabougou	10°55.040'	005°14.779'
West	Sindou	10°40.061'	005°10.537'

## Sheet: Locations
BD13	South-West	Dollo	10°52.914'	003°24.009'
BD15	South-West	Dollo
BD16	South-West	Dollo
BD17	South-West	Dollo
BD18	South-West	Dollo
BD2_11	South-West	Djonkargo
BD2_12	South-West	Djonkargo	11°00.244'	003°19.368'
BD2_24	South-West	Djonkargo
BD2_25	South-West	Djonkargo	11°00.244'	003°19.368'
BD2_26	South-West	Djonkargo
BD2_31	South-West	Djonkargo
BD2_32	South-West	Djonkargo
BD2_36	South-West	Djonkargo	11°00.244'	003°19.368'
BD2_38	South-West	Djonkargo
BD2_410	South-West	Djonkargo
BD2_56	South-West	Djonkargo
BD22	South-West	Dollo
BD23	South-West	Dollo
BD24	South-West	Dollo
BD27	South-West	Dollo
BD31	South-West	Dollo
BD310	South-West	Dollo
BD32	South-West	Dollo
BD34	South-West	Dollo
BD35	South-West	Dollo
BD38	South-West	Dollo
BD39	South-West	Dollo
BD41	South-West	Dollo
BD42	South-West	Dollo
BD43	South-West	Dollo
BO12	South-West	Orkounou	10°45.626'	003°19.688'
BO13	South-West	Orkounou
BO14	South-West	Orkounou
BO31	South-West	Orkounou
BO32	South-West	Orkounou
BO41	South-West	Orkounou
BO42	South-West	Orkounou
BO43	South-West	Orkounou
BO44	South-West	Orkounou
BO51	South-West	Orkounou
BO52	South-West	Orkounou
BO53	South-West	Orkounou
BO55	South-West	Orkounou
BO56	South-West	Orkounou
HN14	West	Nasso	11°15.156'	004°24.873'
HN18	West	Nasso
HN21	West	Nasso
HN22	West	Nasso
HN26	West	Nasso
HN312	West	Nasso
HN32	West	Nasso
HN38	West	Nasso
HN41	West	Nasso
HN411	West	Nasso
HN412	West	Nasso
HN42	West	Nasso
HN46	West	Nasso
HN48	West	Nasso
HP11	West	Peni
HP12	West	Peni
HP13	West	Peni
HP17	West	Peni
HP21	West	Peni
HP22	West	Peni
HP23	West	Peni
HP24	West	Peni
HP25	West	Peni
HP33	West	Peni
HP35	West	Peni
HP36	West	Peni
HP41	West	Peni
HP45	West	Peni
HP46	West	Peni
HP47	West	Peni
HP51	West	Peni
HP53	West	Peni	10°58.126'	004°29.461'
HP54	West	Peni
HP55	West	Peni
HP56	West	Peni
HS15	West	Sindou
HS16	West	Soungalodaga	11°22.502'	004°33.241'
HS18	West	Soungalodaga
HS24	West	Soungalodaga
HS25	West	Sindou
HS26	West	Soungalodaga
HS32	West	Soungalodaga
HS33	West	Sindou
HS34	West	Soungalodaga
HS38	West	Soungalodaga
HS44	West	Soungalodaga
HS47	West	Soungalodaga
HS56	West	Soungalodaga
HS58	West	Soungalodaga
HT11	West	Toussiana
HT12	West	Toussiana
HT16	West	Toussiana
HT212	West	Toussiana
HT24	West	Toussiana
HT25	West	Toussiana
HT26	West	Toussiana
HT311	West	Toussiana
HT312	West	Toussiana
HT34	West	Toussiana
HT35	West	Toussiana
HT36	West	Toussiana	10°50.579'	004°36.361
HT41	West	Toussiana
HT42	West	Toussiana
HT46	West	Toussiana
IB14	South-West	Bouni
IB16	South-West	Bouni
IB17	South-West	Bouni
IB22	South-West	Bouni
IB27	South-West	Bouni
IB28	South-West	Bouni
IB34	South-West	Bouni
IB37	South-West	Bouni
IB38	South-West	Bouni	11°07.960'	003°21.108'
IB41	South-West	Bouni
IB42	South-West	Bouni
IB43	South-West	Bouni
IB44	South-West	Bouni
ID11	South-West	Dano
ID12	South-West	Dano	11°09.328'	003°03.791'
ID23	South-West	Dano
ID24	South-West	Dano
ID32	South-West	Dano
ID34	South-West	Dano
ID35	South-West	Dano
ID36	South-West	Dano
ID37	South-West	Dano
ID42	South-West	Dano
ID43	South-West	Dano
ID44	South-West	Dano
ID46	South-West	Dano
ID47	South-West	Dano
ID48	South-West	Dano
ID51	South-West	Dano
ID52	South-West	Dano
ID54	South-West	Dano
IO11	South-West	Oronkua
IO12	South-West	Oronkua	11°14.681'	003°05.768'
IO21	South-West	Oronkua
IO211	South-West	Oronkua
IO212	South-West	Oronkua
IO22	South-West	Oronkua
IO41	South-West	Oronkua
IO410	South-West	Oronkua
IO42	South-West	Oronkua
IO44	South-West	Oronkua
IO45	South-West	Oronkua
IO46	South-West	Oronkua
IO48	South-West	Oronkua
KB111	West	Banflague
KB112	West	Banflague	11°09.143'	004°44.963'
KB13	West	Banflague
KB17	West	Banflague
KB21	West	Banflague
KB23	West	Banflague
KB28	West	Banflague
KB31	West	Banflague
KB310	West	Banflague
KB32	West	Banflague
KB35	West	Banflague
KB410	West	Banflague
KB44	West	Banflague
KB49	West	Banflague
KK12	West	Koloko
KK14	West	Koloko
KK15	West	Koloko
KK2_14	West	Kagnabougou	10°55.040'	005°14.779'
KK2_17	West	Kagnabougou
KK2_18	West	Kagnabougou
KK2_22	West	Kagnabougou
KK2_26	West	Kagnabougou
KK2_32	West	Kagnabougou
KK2_35	West	Kagnabougou
KK2_36	West	Kagnabougou
KK2_38	West	Kagnabougou
KK2_44	West	Kagnabougou
KK2_48	West	Kagnabougou
KK2_54	West	Kagnabougou
KK2_55	West	Kagnabougou
KK2_56	West	Kagnabougou
KK2_58	West	Kagnabougou
KK22	West	Koloko
KK32	West	Koloko
KK33	West	Koloko
KK41	West	Koloko
KK42	West	Koloko	11°08.746'	005°17.550'
KK45	West	Koloko
KK52	West	Koloko
KK54	West	Koloko
KK57	West	Koloko
KL11	West	Lidara
KL12	West	Lidara	11°01.965'	004°56.422'
KL15	West	Lidara
KL16	West	Lidara
KL17	West	Lidara
KL18	West	Lidara
KL21	West	Lidara
KL25	West	Lidara
KL26	West	Lidara
KL28	West	Lidara
KL33	West	Lidara
KL36	West	Lidara
KL42	West	Lidara
KL45	West	Lidara
KL52	West	Lidara
KL56	West	Lidara
KL57	West	Lidara
LK11	West	Kasseguera
LK18	West	Kasseguera
LK22	West	Kasseguera
LK27	West	Kasseguera
LK28	West	Kasseguera
LK31	West	Kasseguera
LK33	West	Kasseguera	10°24.013'	005°07.399'
LK34	West	Kasseguera
LK38	West	Kasseguera
LK43	West	Kasseguera
LK47	West	Kasseguera
LK48	West	Kasseguera
LK52	West	Kasseguera
LK56	West	Kasseguera
LL16	West	Loumana
LL18	West	Loumana
LL211	West	Loumana	10°33.962'	005°21.289'
LL212	West	Loumana
LL26	West	Loumana
LL310	West	Loumana
LL34	West	Loumana
LL38	West	Loumana
LL410	West	Loumana
LL45	West	Loumana
LL49	West	Loumana
LL51	West	Loumana
LL52	West	Loumana
LL58	West	Loumana
LN11	West	Sobara
LN12	West	Sobara
LN17	West	Sobara
LN24	West	Sobara
LN27	West	Sobara
LN33	West	Sobara
LN36	West	Sobara
LN37	West	Sobara	10°26.926'	005°17.874'
LN41	West	Sobara
LN45	West	Sobara
LN46	West	Sobara
LN512	West	Sobara
LN52	West	Sobara
LN56	West	Sobara
LS14	West	Sindou	10°40.061'	005°10.537'
LS18	West	Sindou
LS22	West	Sindou
LS25	West	Sindou
LS26	West	Sindou
LS34	West	Sindou
LS38	West	Sindou
LS43	West	Sindou
LS44	West	Sindou
LS46	West	Sindou
LS52	West	Sindou
LS53	West	Sindou
LS54	West	Sindou
LS58	West	Sindou
NB11	South-West	Batie	09°52.711'	002°54.708'
NB13	South-West	Batie
NB14	South-West	Batie
NB21	South-West	Batie
NB22	South-West	Batie
NB31	South-West	Batie
NB32	South-West	Batie
NB33	South-West	Batie
NB34	South-West	Batie
NB35	South-West	Batie
NB41	South-West	Batie
NB44	South-West	Batie
NB45	South-West	Batie
NB46	South-West	Batie
NB47	South-West	Batie
NB49	South-West	Batie
NL11	South-West	Kour	10°08.639'	002°54.634'
NL110	South-West	Kour
NL111	South-West	Kour
NL13	South-West	Kour
NL14	South-West	Kour
NL15	South-West	Kour
NL17	South-West	Kour
NL18	South-West	Kour
NL19	South-West	Kour
NL21	South-West	Kour
NL210	South-West	Kour
NL211	South-West	Kour
NL23	South-West	Kour
NL25	South-West	Kour
NL27	South-West	Kour
NL28	South-West	Kour
NL29	South-West	Kour
NL31	South-West	Kour
NL310	South-West	Kour
NL311	South-West	Kour
NL312	South-West	Kour
NL33	South-West	Kour
NL34	South-West	Kour
NL35	South-West	Kour
NL37	South-West	Kour
NL39	South-West	Kour
NL41	South-West	Kour
NL411	South-West	Kour
NL412	South-West	Kour
NL42	South-West	Kour
NL47	South-West	Kour
NL48	South-West	Kour
NL511	South-West	Kour
NL512	South-West	Kour
NL53	South-West	Kour
NL54	South-West	Kour
NL55	South-West	Kour
NL57	South-West	Kour
NL58	South-West	Kour
NL59	South-West	Kour
NL61	South-West	Kour
NL611	South-West	Kour
NL612	South-West	Kour
NL63	South-West	Kour
NL64	South-West	Kour
NL65	South-West	Kour
NL66	South-West	Kour
NL67	South-West	Kour
NL69	South-West	Kour
NM12	South-West	Midebdo	09°58.595'	003°12.065'
NM13	South-West	Midebdo
NM14	South-West	Midebdo
NM15	South-West	Midebdo
NM16	South-West	Midebdo
NM18	South-West	Midebdo
NM19	South-West	Midebdo
NM22	South-West	Midebdo
NM23	South-West	Midebdo
NM24	South-West	Midebdo
NM26	South-West	Midebdo
NM27	South-West	Midebdo
NM28	South-West	Midebdo
PG21	South-West	Gaoua	10°18.206'	003°10.319'
PG22	South-West	Gaoua
PG25	South-West	Gaoua
PG26	South-West	Gaoua
PG27	South-West	Gaoua
PG31	South-West	Gaoua
PG33	South-West	Gaoua
PG34	South-West	Gaoua
PG35	South-West	Gaoua
PG36	South-West	Gaoua
PG41	South-West	Gaoua
PG42	South-West	Gaoua
PG43	South-West	Gaoua
PG61	South-West	Gaoua
PG62	South-West	Gaoua
PL11	South-West	Loropeni
PL12	South-West	Loropeni	10°15.230'	003°30.834'
PL13	South-West	Loropeni
PL14	South-West	Loropeni
PL16	South-West	Loropeni
PL17	South-West	Loropeni
PL18	South-West	Loropeni
PL23	South-West	Loropeni
PL24	South-West	Loropeni
PL31	South-West	Loropeni
PL32	South-West	Loropeni
PT110	South-West	Takouloula	10°06.911'	003°29.669'
PT12	South-West	Takouloula
PT14	South-West	Takouloula
PT15	South-West	Takouloula
PT16	South-West	Takouloula
PT17	South-West	Takouloula
PT18	South-West	Takouloula
PT21	South-West	Takouloula
PT22	South-West	Takouloula
PT24	South-West	Takouloula
PT37	South-West	Takouloula
PT38	South-West	Takouloula
PT41	South-West	Takouloula
PT42	South-West	Takouloula
	Region	Village	Latitude	Longitude

## Sheet: sample list
Animal ID	Breed*	Region	Village	Latitude	Longitude	Tryps species*
BD13	B	South-West	Dollo	10°52.914'	003°24.009'	NEG
BD15	B	South-West	Dollo	10°52.914'	003°24.009'	NEG
BD16	B	South-West	Dollo	10°52.914'	003°24.009'	NEG
BD17	ZB	South-West	Dollo	10°52.914'	003°24.009'	NEG
BD18	ZB	South-West	Dollo	10°52.914'	003°24.009'	NEG
BD2_11	ZB	South-West	Djonkargo	11°00.244'	003°19.368'	NEG
BD2_12	ZB	South-West	Djonkargo	11°00.244'	003°19.368'	NEG
BD2_24	ZB	South-West	Djonkargo	11°00.244'	003°19.368'	TV
BD2_25	Z	South-West	Djonkargo	11°00.244'	003°19.368'	NEG
BD2_26	ZB	South-West	Djonkargo	11°00.244'	003°19.368'	NEG
BD2_31	B	South-West	Djonkargo	11°00.244'	003°19.368'	NEG
BD2_32	ZB	South-West	Djonkargo	11°00.244'	003°19.368'	NEG
BD2_36	Z	South-West	Djonkargo	11°00.244'	003°19.368'	NEG
BD2_38	Z	South-West	Djonkargo	11°00.244'	003°19.368'	NEG
BD2_410	ZB	South-West	Djonkargo	11°00.244'	003°19.368'	NEG
BD2_56	ZB	South-West	Djonkargo	11°00.244'	003°19.368'	NEG
BD23	B	South-West	Dollo	10°52.914'	003°24.009'	NEG
BD24	B	South-West	Dollo	10°52.914'	003°24.009'	NEG
BD31	B	South-West	Dollo	10°52.914'	003°24.009'	NEG
BD310	B	South-West	Dollo	10°52.914'	003°24.009'	NEG
BD34	B	South-West	Dollo	10°52.914'	003°24.009'	NEG
BD35	B	South-West	Dollo	10°52.914'	003°24.009'	NEG
BD38	B	South-West	Dollo	10°52.914'	003°24.009'	NEG
BD39	ZB	South-West	Dollo	10°52.914'	003°24.009'	NEG
BD41	B	South-West	Dollo	10°52.914'	003°24.009'	TV
BD42	B	South-West	Dollo	10°52.914'	003°24.009'	NEG
BO12	B	South-West	Orkounou	10°45.626'	003°19.688'	NEG
BO14	B	South-West	Orkounou	10°45.626'	003°19.688'	NEG
BO32	B	South-West	Orkounou	10°45.626'	003°19.688'	NEG
BO41	B	South-West	Orkounou	10°45.626'	003°19.688'	NEG
BO42	B	South-West	Orkounou	10°45.626'	003°19.688'	NEG
BO43	B	South-West	Orkounou	10°45.626'	003°19.688'	NEG
BO44	B	South-West	Orkounou	10°45.626'	003°19.688'	NEG
BO51	B	South-West	Orkounou	10°45.626'	003°19.688'	NEG
BO52	B	South-West	Orkounou	10°45.626'	003°19.688'	NEG
BO55	B	South-West	Orkounou	10°45.626'	003°19.688'	NEG
BO56	B	South-West	Orkounou	10°45.626'	003°19.688'	NEG
IB14	ZB	South-West	Bouni	11°07.960'	003°21.108'	NEG
IB16	ZB	South-West	Bouni	11°07.960'	003°21.108'	NEG
IB17	ZB	South-West	Bouni	11°07.960'	003°21.108'	NEG
IB22	ZB	South-West	Bouni	11°07.960'	003°21.108'	NEG
IB27	B	South-West	Bouni	11°07.960'	003°21.108'	NEG
IB28	ZB	South-West	Bouni	11°07.960'	003°21.108'	NEG
IB34	ZB	South-West	Bouni	11°07.960'	003°21.108'	TV
IB37	B	South-West	Bouni	11°07.960'	003°21.108'	NEG
IB38	B	South-West	Bouni	11°07.960'	003°21.108'	TV
IB41	B	South-West	Bouni	11°07.960'	003°21.108'	NEG
IB42	B	South-West	Bouni	11°07.960'	003°21.108'	TV
IB43	B	South-West	Bouni	11°07.960'	003°21.108'	NEG
IB44	B	South-West	Bouni	11°07.960'	003°21.108'	NEG
ID11	B	South-West	Dano	11°09.328'	003°03.791'	NEG
ID23	B	South-West	Dano	11°09.328'	003°03.791'	NEG
ID24	ZB	South-West	Dano	11°09.328'	003°03.791'	NEG
ID32	B	South-West	Dano	11°09.328'	003°03.791'	TV
ID34	B	South-West	Dano	11°09.328'	003°03.791'	TV
ID35	B	South-West	Dano	11°09.328'	003°03.791'	NEG
ID43	B	South-West	Dano	11°09.328'	003°03.791'	NEG
ID44	B	South-West	Dano	11°09.328'	003°03.791'	NEG
ID46	B	South-West	Dano	11°09.328'	003°03.791'	NEG
ID47	B	South-West	Dano	11°09.328'	003°03.791'	NEG
ID48	B	South-West	Dano	11°09.328'	003°03.791'	NEG
ID51	ZB	South-West	Dano	11°09.328'	003°03.791'	NEG
ID52	ZB	South-West	Dano	11°09.328'	003°03.791'	NEG
IO11	B	South-West	Oronkua	11°14.681'	003°05.768'	NEG
IO21	B	South-West	Oronkua	11°14.681'	003°05.768'	NEG
IO211	ZB	South-West	Oronkua	11°14.681'	003°05.768'	NEG
IO212	ZB	South-West	Oronkua	11°14.681'	003°05.768'	NEG
IO22	B	South-West	Oronkua	11°14.681'	003°05.768'	NEG
IO41	B	South-West	Oronkua	11°14.681'	003°05.768'	NEG
IO410	B	South-West	Oronkua	11°14.681'	003°05.768'	NEG
IO42	B	South-West	Oronkua	11°14.681'	003°05.768'	NEG
IO45	B	South-West	Oronkua	11°14.681'	003°05.768'	NEG
IO46	B	South-West	Oronkua	11°14.681'	003°05.768'	NEG
NB11	B	South-West	Batie	09°52.711'	002°54.708'	NEG
NB13	B	South-West	Batie	09°52.711'	002°54.708'	NEG
NB22	B	South-West	Batie	09°52.711'	002°54.708'	NEG
NB31	B	South-West	Batie	09°52.711'	002°54.708'	NEG
NB33	B	South-West	Batie	09°52.711'	002°54.708'	NEG
NB34	B	South-West	Batie	09°52.711'	002°54.708'	NEG
NB35	B	South-West	Batie	09°52.711'	002°54.708'	NEG
NB41	B	South-West	Batie	09°52.711'	002°54.708'	TV
NB44	B	South-West	Batie	09°52.711'	002°54.708'	NEG
NB45	B	South-West	Batie	09°52.711'	002°54.708'	NEG
NB46	B	South-West	Batie	09°52.711'	002°54.708'	NEG
NB47	B	South-West	Batie	09°52.711'	002°54.708'	NEG
NB49	B	South-West	Batie	09°52.711'	002°54.708'	NEG
NL111	Z	South-West	Kour	10°08.639'	002°54.634'	NEG
NL15	Z	South-West	Kour	10°08.639'	002°54.634'	NEG
NL17	Z	South-West	Kour	10°08.639'	002°54.634'	TC, TV
NL19	Z	South-West	Kour	10°08.639'	002°54.634'	NEG
NL211	Z	South-West	Kour	10°08.639'	002°54.634'	NEG
NL25	Z	South-West	Kour	10°08.639'	002°54.634'	NEG
NL27	Z	South-West	Kour	10°08.639'	002°54.634'	NEG
NL29	Z	South-West	Kour	10°08.639'	002°54.634'	TV
NL310	Z	South-West	Kour	10°08.639'	002°54.634'	NEG
NL312	Z	South-West	Kour	10°08.639'	002°54.634'	TC, TV
NL33	Z	South-West	Kour	10°08.639'	002°54.634'	NEG
NL34	Z	South-West	Kour	10°08.639'	002°54.634'	NEG
NL37	Z	South-West	Kour	10°08.639'	002°54.634'	NEG
NL41	ZB	South-West	Kour	10°08.639'	002°54.634'	NEG
NL411	Z	South-West	Kour	10°08.639'	002°54.634'	TV
NL412	Z	South-West	Kour	10°08.639'	002°54.634'	NEG
NL42	ZB	South-West	Kour	10°08.639'	002°54.634'	NEG
NL47	Z	South-West	Kour	10°08.639'	002°54.634'	NEG
NL511	Z	South-West	Kour	10°08.639'	002°54.634'	NEG
NL512	Z	South-West	Kour	10°08.639'	002°54.634'	NEG
NL53	ZB	South-West	Kour	10°08.639'	002°54.634'	NEG
NL54	ZB	South-West	Kour	10°08.639'	002°54.634'	NEG
NL57	Z	South-West	Kour	10°08.639'	002°54.634'	NEG
NL58	Z	South-West	Kour	10°08.639'	002°54.634'	NEG
NL59	Z	South-West	Kour	10°08.639'	002°54.634'	NEG
NL61	Z	South-West	Kour	10°08.639'	002°54.634'	TV
NL611	Z	South-West	Kour	10°08.639'	002°54.634'	NEG
NL612	Z	South-West	Kour	10°08.639'	002°54.634'	NEG
NL64	Z	South-West	Kour	10°08.639'	002°54.634'	NEG
NL66	Z	South-West	Kour	10°08.639'	002°54.634'	NEG
NL67	Z	South-West	Kour	10°08.639'	002°54.634'	NEG
NL69	ZB	South-West	Kour	10°08.639'	002°54.634'	TV
NM14	ZB	South-West	Midebdo	09°58.595'	003°12.065'	NEG
NM15	B	South-West	Midebdo	09°58.595'	003°12.065'	TV
NM16	ZB	South-West	Midebdo	09°58.595'	003°12.065'	NEG
NM18	B	South-West	Midebdo	09°58.595'	003°12.065'	NEG
NM19	B	South-West	Midebdo	09°58.595'	003°12.065'	TV
NM23	B	South-West	Midebdo	09°58.595'	003°12.065'	NEG
NM24	B	South-West	Midebdo	09°58.595'	003°12.065'	NEG
NM26	B	South-West	Midebdo	09°58.595'	003°12.065'	TB, TV
NM27	B	South-West	Midebdo	09°58.595'	003°12.065'	NEG
NM28	B	South-West	Midebdo	09°58.595'	003°12.065'	NEG
PG21	B	South-West	Gaoua	10°18.206'	003°10.319'	NEG
PG22	B	South-West	Gaoua	10°18.206'	003°10.319'	NEG
PG26	B	South-West	Gaoua	10°18.206'	003°10.319'	NEG
PG31	B	South-West	Gaoua	10°18.206'	003°10.319'	NEG
PG33	B	South-West	Gaoua	10°18.206'	003°10.319'	NEG
PG34	B	South-West	Gaoua	10°18.206'	003°10.319'	NEG
PG36	B	South-West	Gaoua	10°18.206'	003°10.319'	NEG
PG42	B	South-West	Gaoua	10°18.206'	003°10.319'	NEG
PG62	B	South-West	Gaoua	10°18.206'	003°10.319'	NEG
PL11	B	South-West	Loropeni	10°15.230'	003°30.834'	NEG
PL12	B	South-West	Loropeni	10°15.230'	003°30.834'	NEG
PL13	B	South-West	Loropeni	10°15.230'	003°30.834'	NEG
PL16	B	South-West	Loropeni	10°15.230'	003°30.834'	NEG
PL17	B	South-West	Loropeni	10°15.230'	003°30.834'	NEG
PL23	ZB	South-West	Loropeni	10°15.230'	003°30.834'	NEG
PL24	ZB	South-West	Loropeni	10°15.230'	003°30.834'	NEG
PL31	ZB	South-West	Loropeni	10°15.230'	003°30.834'	NEG
PT15	B	South-West	Takouloula	10°06.911'	003°29.669'	NEG
PT17	B	South-West	Takouloula	10°06.911'	003°29.669'	NEG
PT21	B	South-West	Takouloula	10°06.911'	003°29.669'	NEG
PT37	ZB	South-West	Takouloula	10°06.911'	003°29.669'	NEG
PT38	B	South-West	Takouloula	10°06.911'	003°29.669'	NEG
PT41	ZB	South-West	Takouloula	10°06.911'	003°29.669'	NEG
PT42	ZB	South-West	Takouloula	10°06.911'	003°29.669'	NEG
PY11	Z	North	Yako	12°56.738'	002°17.415'	NT
PY12	Z	North	Yako	12°56.738'	002°17.415'	NT
PY14	Z	North	Yako	12°56.738'	002°17.415'	NT
PY15	Z	North	Yako	12°56.738'	002°17.415'	NT
PY21	Z	North	Yako	12°56.738'	002°17.415'	NT
PY22	Z	North	Yako	12°56.738'	002°17.415'	NT
PY24	Z	North	Yako	12°56.738'	002°17.415'	NT
PY33	Z	North	Yako	12°56.738'	002°17.415'	NT
PY41	Z	North	Yako	12°56.738'	002°17.415'	NT
PY42	Z	North	Yako	12°56.738'	002°17.415'	NT
PY51	Z	North	Yako	12°56.738'	002°17.415'	NT
YN13	Z	North	Nommon	13°49.557'	002°42.594'	NT
YN14	Z	North	Nommon	13°49.557'	002°42.594'	NT
YN21	Z	North	Nommon	13°49.557'	002°42.594'	NT
YN22	Z	North	Nommon	13°49.557'	002°42.594'	NT
YN31	Z	North	Nommon	13°49.557'	002°42.594'	NT
YN51	Z	North	Nommon	13°49.557'	002°42.594'	NT
YN52	Z	North	Nommon	13°49.557'	002°42.594'	NT
YN53	Z	North	Nommon	13°49.557'	002°42.594'	NT
YN54	Z	North	Nommon	13°49.557'	002°42.594'	NT
YS11	Z	North	Seguenega	13°23.320'	001°59.062'	NT
YS12	Z	North	Seguenega	13°23.320'	001°59.062'	NT
YS13	Z	North	Seguenega	13°23.320'	001°59.062'	NT
YS21	Z	North	Seguenega	13°23.320'	001°59.062'	NT
YS23	Z	North	Seguenega	13°23.320'	001°59.062'	NT
YS24	Z	North	Seguenega	13°23.320'	001°59.062'	NT
YS25	Z	North	Seguenega	13°23.320'	001°59.062'	NT
YS26	Z	North	Seguenega	13°23.320'	001°59.062'	NT
YS31	Z	North	Seguenega	13°23.320'	001°59.062'	NT
YS32	Z	North	Seguenega	13°23.320'	001°59.062'	NT
YS33	Z	North	Seguenega	13°23.320'	001°59.062'	NT
YS34	Z	North	Seguenega	13°23.320'	001°59.062'	NT
YS53	Z	North	Seguenega	13°23.320'	001°59.062'	NT
YS54	Z	North	Seguenega	13°23.320'	001°59.062'	NT
ZM11	Z	North	Marmisga	13°22.482'	002°22.319'	NT
ZM12	Z	North	Marmisga	13°22.482'	002°22.319'	NT
ZM13	Z	North	Marmisga	13°22.482'	002°22.319'	NT
ZM14	Z	North	Marmisga	13°22.482'	002°22.319'	NT
ZM21	Z	North	Marmisga	13°22.482'	002°22.319'	NT
ZM22	Z	North	Marmisga	13°22.482'	002°22.319'	NT
ZM31	Z	North	Marmisga	13°22.482'	002°22.319'	NT
ZM33	Z	North	Marmisga	13°22.482'	002°22.319'	NT
ZM41	Z	North	Marmisga	13°22.482'	002°22.319'	NT
ZM42	Z	North	Marmisga	13°22.482'	002°22.319'	NT
ZM61	Z	North	Marmisga	13°22.482'	002°22.319'	NT
ZM63	Z	North	Marmisga	13°22.482'	002°22.319'	NT
ZM64	Z	North	Marmisga	13°22.482'	002°22.319'	NT
HP55	Z	West, South-West	Peni	10°58.126'	004°29.461'	NT
LT13	Z	North	Sala	13°47.959'	002°06.911'	NT
LT14	Z	North	Sala	13°47.959'	002°06.911'	NT
LT21	Z	North	Sala	13°47.959'	002°06.911'	NT
LT23	Z	North	Sala	13°47.959'	002°06.911'	NT
LT25	Z	North	Sala	13°47.959'	002°06.911'	NT
LT42	Z	North	Sala	13°47.959'	002°06.911'	NT
LT43	Z	North	Sala	13°47.959'	002°06.911'	NT
NL14	Z	West, South-West	Kour	10°08.639'	002°54.634'	NT
NL18	Z	West, South-West	Kour	10°08.639'	002°54.634'	NT
NL210	Z	West, South-West	Kour	10°08.639'	002°54.634'	NT
NL28	Z	West, South-West	Kour	10°08.639'	002°54.634'	NT
NM13	B	South-West	Midebdo	09°58.595'	003°12.065'	NT
PG41	B	South-West	Gaoua	10°18.206'	003°10.319'	NT
PT18	B	South-West	Takouloula	10°06.911'	003°29.669'	NT
Breed					Tryps species
Z	Zebu				TV	Trypanosoma vivax
B	Baoule				TC	Trypanosoma congolence
ZB	cross				TB	Trypanosoma brucei
					NEG	Negative (No parasites found)
					NT	Not tested (no Tsetse challenge in the North )
