# Supplementary material for: Trypanosomosis: potential driver of selection in African cattle
Source: Front Genet. 2015 Apr 21;6:137. doi: 10.3389/fgene.2015.00137 (PMC4404968; doi:10.3389/fgene.2015.00137)
Supplement: Supplementary file 1 [file Presentation1.ZIP › Supplementary Data/FAO-Marker.xlsx]

## Sheet: Tabelle1
Name	Chr	Genetic Map (cM) *)	Relative position (cM) by multi-pt **)	Sequence Map (bp) *)
INRA063	18	48.7	47.953	40,699,703 – 40,700,057
INRA005	12	83.1	86.853	78,103,640 - 78,103,778
ILSTS005	10	97.4	107.964	96,982,349 – 96,982,552
HEL5	21	13	13.52	10,673,477 - 10,673,640
HEL1	15	27.7	37.962	34,373,457 - 34,373,560
INRA035	16	not available ***)	not available	71,238,668 - 71,238,769
ETH152	5	118.3	121.749	114,885,247 - 114,885,447
ETH10	5	70	71.764	60,551,474 - 60,551,695
HEL9	8	76.7	84.844	82,996,360 - 82,996,522
CSSM66	14	4.2	5.125	3,947,585 - 3,947,782
INRA032	11	63.3	68.182	59,371,019 – 59,371,576
ETH3	19	81.5	90.043	56,648,391 – 56,648,534
BM2113	2	106.2	115.437	127,591,834 - 127,591,974
BM1824	1	108.6	122.391	132,497,971 - 132,498,152
HEL13	11	114.5	122.37	100,761,765 - 100,761,957
INRA037	10	69.9	79.007	76,365,496 - 76,365,620
BM1818	23	50.9	58.195	39,294,063 - 39,294,326
ILSTS006	7	116	116.629	96,709,183 - 96,709,474
MM12	9	75.3	84.258	84,323,993 - 84,324,125
CSRM60	10	69.9	77.816	76,173,854 - 76,173,954
ETH185	17	62.3	54.709	40,702,528 - 40,702,762
HAUT24	22	61.1	66.102	47,204,206 - 47,204,329
HAUT27	26	39.7	35.189	29,127,166 – 29,127,652
TGLA227	18	84.7	84.087	65,406,681 - 65,406,767
TGLA126	20	31.2	31.866	22,206,990 - 22,207,107
TGLA53	16	40.6	38.547	25,789,387 - 25,789,545
SPS115	15	12.1	22.088	24,165,122 – 24,165,369
ETH225	9	8.1	12.754	10,858,122 - 10,858,269
TGLA122	21	67.3	62.685	57,526,216 - 57,526,357
INRA023	3	not available ****)	not available	33,010,903 - 33,011,119
*) Map positions of FAO/ISAG recommended Markers seeked by NCBI Map Viewer (MARC-Map, STS-Map, gbDNA-Map) [http://www.ncbi.nlm.nih.gov/mapview/], Annotation release 103 5.2
**) Data by Ihara et al., Genome Res. 2004 14: 1987-1998.
***) located on MARC-Map / STS-Map between BM3509 (84,5cM / 70,631,045 - 70,631,172bp) and MB103 (87,9cM / 72,915,378 - 72,915,571bp)
****) located on MARC-Map / STS-Map between BMS2075 (48,8cM / 32,932,019 - 32,932,175bp) and BY48 (52,3cM / 33,052,070 - 33,052,259bp)
