# Supplementary material for: Trypanosomosis: potential driver of selection in African cattle
Source: Front Genet. 2015 Apr 21;6:137. doi: 10.3389/fgene.2015.00137 (PMC4404968; doi:10.3389/fgene.2015.00137)
Supplement: Supplementary file 1 [file Presentation1.ZIP › Supplementary Data/MIC.ped.xlsx]

## Sheet: Tabelle1
				BM1824A		BM2113A		INRA23A		MGTG4BA		AGLA293A		ETH10A		ILSTS006A		HEL9A		ETH225A		ILSTS005A		INRA032A		HEL13A		ILSTS033A		CSSM066A		HEL1A		TGLA53A		ETH185A		TGLA227A		ETH3A		TGLA126A		HEL5A		TGLA122A		HAUT24A
BD13	3	1	3	183	185	138	156	214	214	138	138	230	236	221	221	297	297	160	160	137	143	182	182	229	229	195	195	140	140	182	182	107	107	160	166	231	231	80	102	117	125	128	128	166	168	145	145	122	122
BD15	3	1	3	183	183	130	136	200	200	130	138	222	222	221	221	295	295	158	162	137	137	182	184	227	229	195	195	138	140	182	182	99	107	160	166	231	231	80	96	117	117	120	128	164	166	145	145	122	122
BD16	3	1	3	183	185	130	130	200	214	138	138	222	222	221	221	295	297	150	162	137	157	182	184	229	229	195	195	140	140	182	182	107	117	160	166	229	231	96	96	117	127	120	128	154	156	145	145	110	134
BD17	5	1	3	183	185	122	142	216	216	138	138	236	238	-9	-9	295	297	152	162	157	157	182	184	227	227	191	195	140	140	182	182	101	103	162	168	229	235	80	100	117	117	120	120	152	166	141	145	108	122
BD18	5	1	3	183	189	122	142	214	216	138	146	230	236	209	221	295	297	162	162	157	157	182	184	227	229	191	195	140	140	182	182	105	105	162	162	231	235	100	102	117	125	120	128	154	168	141	145	108	108
BD2_11	5	1	3	181	183	130	142	198	212	146	148	220	238	213	221	293	295	150	152	157	157	182	188	227	235	195	195	148	148	182	182	105	109	166	172	231	231	80	80	117	117	126	128	168	168	153	173	124	124
BD2_12	5	1	3	181	183	142	142	198	200	148	148	236	238	209	213	287	291	150	158	145	157	182	184	210	235	195	195	146	148	182	182	109	109	156	156	225	231	80	88	117	117	126	128	168	168	147	171	112	124
BD2_24	5	1	3	183	195	126	136	212	216	138	148	236	238	209	213	287	299	146	158	157	157	182	188	227	233	195	195	148	148	182	182	105	107	160	166	231	237	80	98	117	125	120	122	168	168	139	145	124	124
BD2_25	2	1	2	183	195	130	154	198	216	136	144	238	246	209	217	293	295	152	162	147	151	182	198	227	227	191	195	140	148	180	182	105	105	160	160	225	231	80	80	115	115	120	126	168	168	139	155	130	130
BD2_26	5	1	3	183	189	142	142	198	200	136	140	238	238	209	221	295	299	-9	-9	137	147	182	184	227	229	191	195	148	148	182	182	-9	-9	160	160	225	231	80	80	115	125	126	128	166	168	145	145	124	128
BD2_31	3	1	3	181	195	140	140	200	200	136	146	222	222	221	221	297	297	162	166	147	157	182	184	229	235	197	197	140	140	182	182	103	105	166	178	231	239	90	96	117	125	120	126	154	168	145	145	122	124
BD2_32	5	1	3	183	189	122	122	200	216	138	146	222	222	209	221	295	295	158	158	137	157	184	184	225	235	195	197	146	146	182	182	-9	-9	166	166	231	231	80	96	115	117	126	132	156	156	145	149	124	126
BD2_36	2	1	2	183	183	130	146	198	216	138	142	236	238	213	221	295	297	156	162	147	157	182	184	229	229	187	195	140	148	182	182	105	105	166	176	231	241	80	82	115	117	120	124	156	156	157	173	124	124
BD2_38	2	1	2	183	183	140	146	198	216	138	146	222	238	213	221	295	295	160	160	147	157	182	184	227	256	187	195	146	148	182	182	103	105	166	166	231	231	80	98	117	119	120	128	154	168	173	175	122	124
BD2_410	5	1	3	183	185	122	122	200	214	138	146	228	236	217	221	295	299	162	162	141	141	184	184	217	219	195	197	140	148	182	182	107	107	164	170	231	235	80	102	117	117	120	128	156	168	145	145	118	118
BD2_56	5	1	3	183	183	122	130	198	212	146	146	230	230	209	209	295	299	162	162	137	157	182	184	210	227	195	195	140	140	182	182	107	107	156	160	231	237	96	96	117	125	120	128	156	168	145	145	110	112
BD23	3	1	3	181	183	136	140	200	200	138	146	230	230	221	221	295	295	150	162	145	145	182	182	229	229	195	197	140	140	180	182	101	101	156	156	237	239	96	96	109	117	128	128	150	164	145	145	108	124
BD24	3	1	3	183	185	122	138	214	214	138	138	220	230	219	221	297	297	-9	-9	137	145	182	184	231	235	195	195	140	140	182	182	101	103	166	168	231	231	90	96	125	125	120	120	156	168	141	145	108	112
BD31	3	1	3	183	183	122	140	200	200	130	144	230	230	219	219	297	297	162	164	137	145	-9	-9	227	231	197	197	140	140	180	182	103	103	168	168	231	239	90	94	117	125	130	130	152	154	145	145	108	122
BD310	3	1	3	183	183	122	138	200	210	144	146	230	238	225	225	297	297	156	158	137	145	182	182	229	231	195	197	130	140	180	182	101	117	166	166	231	231	80	90	127	129	128	128	154	166	145	153	108	110
BD34	3	1	3	183	183	122	122	200	200	144	144	222	238	221	223	295	295	160	160	137	147	184	186	231	235	195	197	140	148	182	182	101	103	156	164	231	231	102	102	125	127	120	120	154	156	145	153	110	128
BD35	3	1	3	183	185	122	138	200	210	144	146	222	238	221	221	295	297	158	160	145	145	182	184	221	231	195	197	138	148	182	182	101	103	156	166	231	235	96	96	117	125	124	126	152	166	145	153	110	122
BD38	3	1	3	183	183	122	142	200	200	144	144	230	238	219	221	295	295	158	162	145	145	182	184	227	227	197	197	140	148	182	182	101	103	164	168	231	235	96	106	125	127	120	128	154	156	153	153	122	128
BD39	5	1	3	183	189	130	130	200	212	136	144	230	236	213	219	295	297	-9	-9	137	137	182	184	227	231	187	197	132	132	182	182	115	115	164	164	231	237	90	90	117	129	128	128	156	168	145	145	114	138
BD41	3	1	3	183	183	122	124	200	200	134	138	230	238	221	221	297	297	150	158	145	145	184	184	229	231	195	197	140	140	182	182	117	117	160	166	231	233	82	92	117	117	120	122	156	156	145	145	122	124
BD42	3	1	3	183	183	130	154	200	200	138	146	230	230	221	221	297	297	160	160	145	147	182	184	229	231	197	197	140	140	182	182	101	103	166	166	231	231	80	80	117	125	120	122	168	168	145	145	124	134
BO12	3	1	3	183	183	122	142	200	200	134	138	222	230	221	221	295	295	158	158	137	145	184	184	227	229	197	197	132	132	182	182	101	101	152	160	231	237	96	96	117	125	120	128	164	166	145	145	114	114
BO14	3	1	3	183	183	122	122	200	200	134	144	230	230	221	221	295	295	156	162	137	145	184	184	229	229	195	197	140	140	182	182	101	101	156	156	231	235	96	100	117	117	120	122	154	166	145	145	108	122
BO32	3	1	3	183	185	140	140	200	214	144	146	-9	-9	217	221	297	297	160	160	141	145	182	182	229	233	195	195	140	140	182	182	101	101	156	156	231	235	96	96	117	117	120	122	154	154	145	145	108	122
BO41	3	1	3	183	185	122	122	200	214	138	144	222	230	225	225	297	297	158	162	137	145	180	180	-9	-9	195	195	-9	-9	182	182	103	103	154	168	231	231	96	96	117	117	122	124	152	156	145	145	108	108
BO42	3	1	3	185	185	122	122	200	200	138	138	222	230	221	221	295	297	158	162	145	145	184	184	229	231	195	195	138	140	182	182	103	103	156	166	231	231	90	96	117	117	122	128	166	168	141	145	108	108
BO43	3	1	3	181	183	122	138	214	216	138	146	222	226	221	221	297	297	158	158	137	145	182	182	221	229	187	195	138	140	180	182	101	101	166	166	235	237	90	96	107	125	120	124	154	156	141	145	110	110
BO44	3	1	3	181	193	138	138	210	214	144	144	222	222	217	221	295	297	160	164	137	137	182	182	229	229	195	197	130	138	182	182	101	101	152	156	231	237	88	88	117	117	124	134	166	168	141	145	110	110
BO51	3	1	3	181	185	134	138	200	200	144	146	226	226	219	221	295	297	158	162	145	145	-9	-9	221	231	195	197	140	140	180	182	101	101	162	166	231	231	80	96	125	125	120	124	164	164	145	145	108	128
BO52	3	1	3	183	185	138	138	200	210	144	146	218	230	219	221	295	295	160	162	137	145	184	184	229	231	195	197	140	140	180	182	101	101	178	178	231	231	90	96	125	127	120	120	156	166	145	145	112	128
BO55	3	1	3	183	185	122	138	200	200	144	146	222	238	219	221	-9	-9	158	160	137	139	182	184	229	229	187	197	138	140	182	182	103	103	156	166	231	231	96	100	125	127	120	128	154	166	145	145	108	122
BO56	3	1	3	183	185	122	122	200	200	138	146	238	238	219	221	295	295	158	158	139	141	182	184	229	233	197	197	140	140	182	182	103	103	166	166	231	235	80	96	117	127	120	120	154	164	145	145	108	122
HP55	2	1	2	183	195	130	130	204	212	138	146	236	238	213	213	295	299	146	152	137	157	182	184	227	229	187	187	140	148	182	182	105	107	160	170	231	231	80	84	115	117	126	128	156	168	145	161	124	132
IB14	5	1	3	185	195	136	138	204	216	146	146	230	230	209	209	297	299	158	164	157	157	-9	-9	227	227	195	195	148	148	182	182	105	105	162	164	231	233	80	98	115	117	120	128	152	166	145	163	110	126
IB16	5	1	3	195	195	130	154	200	200	138	144	226	230	209	213	295	295	158	158	157	157	184	192	210	225	195	199	140	140	182	182	101	101	160	160	227	231	80	96	115	125	128	128	162	164	145	173	128	132
IB17	5	1	3	181	195	130	142	206	216	138	144	226	230	219	219	295	297	160	162	157	157	184	192	210	233	195	195	140	140	182	182	105	105	160	160	231	231	80	80	115	115	120	128	158	168	177	193	108	128
IB22	5	1	3	183	195	142	142	216	216	138	148	222	246	225	225	295	295	152	158	157	157	182	184	-9	-9	195	199	-9	-9	182	182	107	107	172	172	231	231	80	80	117	125	124	124	168	168	153	155	124	128
IB27	3	1	3	181	183	130	140	200	210	144	148	230	238	209	221	295	299	150	158	145	157	182	184	225	231	195	195	132	140	182	182	105	105	156	156	231	235	80	98	117	125	122	128	168	168	145	145	128	134
IB28	5	1	3	181	181	140	140	200	210	144	144	228	230	221	221	295	299	154	158	157	157	182	182	231	231	191	195	148	148	182	182	105	105	160	160	231	239	90	90	117	125	124	128	168	168	145	145	124	132
IB34	5	1	3	181	185	122	136	206	206	136	138	222	228	209	223	295	295	150	158	137	145	184	188	210	227	187	199	140	148	182	182	107	107	160	164	225	231	90	96	117	119	122	128	152	154	157	177	112	122
IB37	3	1	3	181	183	122	122	200	214	136	138	230	234	213	219	295	297	160	160	137	139	182	182	227	229	195	197	140	140	182	182	101	101	166	172	231	235	90	102	117	125	126	128	154	156	145	153	108	122
IB38	3	1	3	183	183	122	122	214	216	136	146	228	230	213	219	295	295	150	160	137	137	180	182	210	227	187	195	140	140	182	182	101	101	160	172	225	225	80	90	117	119	120	128	156	158	145	163	108	122
IB41	3	1	3	181	183	122	122	200	200	136	138	220	222	221	221	297	297	158	158	137	145	184	184	221	229	195	195	130	140	182	182	101	117	166	172	231	239	96	106	117	117	120	120	154	154	141	145	110	122
IB42	3	1	3	183	195	-9	-9	200	204	136	144	220	222	221	221	295	295	150	158	145	157	182	184	225	229	195	195	140	140	182	182	107	107	160	160	225	239	92	106	117	117	120	126	156	166	145	163	112	128
IB43	3	1	3	181	183	138	138	200	214	138	146	230	230	221	221	295	297	150	158	137	147	182	184	227	229	197	197	140	140	182	182	101	101	156	160	231	231	90	102	117	125	120	122	166	166	145	145	108	108
IB44	3	1	3	183	195	130	138	204	214	138	142	220	230	221	221	295	295	160	160	141	147	180	182	225	227	195	197	140	148	182	182	101	101	156	160	231	231	90	92	117	117	120	120	152	166	145	163	110	132
ID11	3	1	3	183	183	124	140	200	200	144	146	230	236	221	221	297	297	158	158	137	145	182	184	227	229	195	195	130	140	182	182	105	107	156	156	223	239	80	90	125	125	120	120	154	154	145	145	108	108
ID23	3	1	3	181	183	124	136	198	214	138	148	230	236	221	221	299	299	158	158	143	145	184	184	229	229	195	197	140	140	180	182	105	105	164	166	231	235	80	90	125	125	122	126	154	164	137	145	122	132
ID24	5	1	3	183	185	130	130	208	214	136	136	222	230	211	211	295	297	150	158	139	145	184	184	229	229	195	197	140	140	180	182	103	103	172	172	235	237	80	102	117	125	120	122	154	166	139	145	122	132
ID32	3	1	3	181	185	122	134	206	214	136	146	222	238	219	223	287	299	152	158	137	157	184	184	229	229	187	197	140	140	182	182	101	109	160	162	231	239	80	96	115	117	122	126	164	168	157	159	122	126
ID34	3	1	3	183	183	130	136	200	216	136	136	230	230	219	221	295	295	158	162	141	157	184	184	210	229	195	197	140	146	182	182	107	107	154	154	225	231	90	90	117	117	120	132	168	168	145	145	124	124
ID35	3	1	3	183	185	134	140	200	200	138	138	230	230	221	221	295	295	158	158	137	145	182	182	217	223	195	197	-9	-9	182	182	101	107	156	166	231	235	96	102	117	117	120	124	150	166	145	145	108	108
ID43	3	1	3	183	183	122	134	212	214	136	136	222	234	209	223	295	297	158	158	145	145	184	186	229	231	195	197	140	140	182	182	107	107	156	156	235	235	92	100	125	125	120	122	166	166	145	163	110	124
ID44	3	1	3	183	183	122	134	212	212	142	144	222	222	209	219	295	295	150	158	145	157	180	184	227	229	195	197	132	140	180	182	107	117	166	182	231	235	80	92	125	125	120	128	156	166	145	145	122	124
ID46	3	1	3	193	195	122	130	200	212	144	146	222	238	209	221	295	297	150	164	137	145	182	182	229	229	195	197	140	140	182	182	105	109	160	162	231	235	82	96	125	125	120	128	156	166	145	145	110	110
ID47	3	1	3	183	185	122	122	200	212	136	146	230	230	221	221	295	295	158	162	137	145	-9	-9	239	239	195	195	140	140	182	182	101	107	166	176	231	237	-9	-9	115	125	-9	-9	166	166	141	145	122	124
ID48	3	1	3	183	185	138	138	200	214	144	146	222	222	217	225	295	295	160	162	145	157	184	184	227	229	195	195	138	140	180	182	105	107	166	176	231	235	80	102	117	125	120	120	166	166	141	145	110	134
ID51	5	1	3	185	195	130	142	200	216	140	144	228	236	211	219	295	303	160	160	137	157	182	182	210	233	187	195	146	146	182	182	105	107	160	160	231	237	80	100	117	125	128	130	150	154	163	163	108	124
ID52	5	1	3	183	185	130	130	200	216	140	144	236	246	219	219	295	295	152	160	137	157	182	182	229	233	187	195	146	148	182	182	105	107	166	166	231	237	80	102	125	129	126	128	154	168	147	163	124	132
IO11	3	1	3	183	195	122	122	200	200	136	138	222	238	219	221	295	299	152	158	145	157	182	182	225	229	197	197	140	140	182	182	101	101	166	166	231	231	90	102	115	125	120	128	168	168	145	153	124	132
IO21	3	1	3	183	183	138	138	200	204	136	138	220	228	217	221	295	297	162	166	137	137	182	184	229	253	195	195	140	140	180	182	103	103	156	156	231	231	80	96	107	125	120	120	164	164	145	163	108	122
IO211	5	1	3	183	185	130	142	200	200	146	146	220	222	221	221	289	289	160	160	137	137	184	192	-9	-9	197	197	140	148	182	182	99	101	162	162	225	231	102	102	117	125	122	126	166	168	145	153	110	124
IO212	5	1	3	183	185	130	130	200	200	146	146	220	222	209	221	295	297	160	160	137	157	182	192	229	231	195	197	148	148	182	182	103	103	182	184	235	235	80	102	125	125	120	126	164	164	145	153	122	122
IO22	3	1	3	183	185	122	138	200	200	138	138	228	238	221	221	295	297	154	162	-9	-9	182	182	227	229	195	197	140	140	180	182	101	101	156	156	237	237	80	102	107	127	120	124	152	166	145	145	108	122
IO41	3	1	3	183	183	130	130	198	214	138	144	222	230	219	221	295	295	158	164	139	147	182	182	231	231	195	195	142	148	182	182	103	103	166	166	223	231	82	102	125	125	126	128	154	166	145	153	110	134
IO410	3	1	3	183	185	122	122	198	200	138	148	222	230	219	221	297	297	158	164	137	137	182	182	227	229	195	197	-9	-9	182	182	101	101	168	178	229	235	90	98	125	125	120	128	154	166	149	163	108	108
IO42	3	1	3	181	183	-9	-9	200	212	134	138	230	236	209	209	297	299	152	158	157	157	182	184	227	231	195	197	138	148	-9	-9	105	105	156	166	231	239	80	96	117	125	122	128	156	158	145	145	108	132
IO45	3	1	3	181	183	134	138	200	212	138	138	230	230	209	219	295	297	158	164	157	157	182	182	227	256	195	195	140	140	180	182	103	103	160	166	223	231	80	80	117	125	122	122	166	166	145	145	108	110
IO46	5	1	3	185	185	142	142	198	200	138	144	222	238	209	221	-9	-9	160	160	139	157	182	184	225	233	195	195	148	148	182	182	-9	-9	160	160	225	231	88	98	117	119	120	126	152	156	145	163	108	110
LT13	1	1	1	195	195	130	136	216	216	138	146	222	230	209	217	295	295	160	160	149	157	184	192	235	235	187	191	148	148	182	182	103	103	160	160	223	241	80	92	101	117	126	128	154	168	139	145	122	124
LT14	1	1	1	185	195	130	140	200	212	140	146	236	236	209	209	-9	-9	152	166	157	157	182	182	225	235	191	195	146	146	182	182	107	107	184	184	223	231	84	84	125	125	128	128	154	154	145	164	124	124
LT21	1	1	1	195	195	134	136	200	210	138	146	236	236	209	217	295	295	152	152	145	145	184	192	210	229	187	187	148	148	182	182	105	105	160	160	235	235	80	80	115	115	128	128	156	156	163	177	128	128
LT23	1	1	1	183	195	130	136	200	212	136	138	222	238	209	219	295	295	150	152	137	145	192	192	229	229	187	191	148	148	182	182	101	103	160	160	225	225	86	94	101	115	120	128	168	168	139	177	124	134
LT25	1	1	1	181	195	130	144	200	216	138	148	222	236	213	213	297	297	150	150	157	157	184	188	210	233	191	191	140	148	182	182	105	105	160	160	225	231	80	102	115	117	126	126	168	168	145	145	110	134
LT42	1	1	1	183	185	124	148	198	214	138	148	236	236	209	221	297	297	160	160	157	157	182	184	231	233	187	187	148	148	182	182	103	107	160	174	231	233	80	90	115	119	128	128	158	164	145	145	110	134
LT43	1	1	1	185	185	130	136	206	216	148	148	222	246	209	213	295	299	158	162	137	145	182	188	227	227	195	197	140	148	182	182	107	107	160	160	225	225	80	80	101	125	120	122	168	168	137	153	108	128
NB11	3	1	3	183	183	122	138	200	214	138	138	222	230	-9	-9	297	299	142	158	137	137	182	184	227	229	195	195	140	140	182	182	101	101	156	156	237	239	84	102	109	117	120	126	166	168	145	179	108	110
NB13	3	1	3	183	185	130	130	200	200	138	138	230	232	-9	-9	295	295	158	158	137	137	-9	-9	227	229	195	195	146	146	182	182	107	107	-9	-9	237	237	-9	-9	117	125	-9	-9	166	166	145	179	108	112
NB22	3	1	3	183	185	122	134	200	214	138	138	222	226	221	221	295	295	158	160	137	141	182	184	229	233	195	197	140	140	180	182	101	101	166	166	231	235	90	96	125	129	118	120	164	166	145	145	108	110
NB31	3	1	3	181	183	122	122	200	210	136	138	222	238	221	221	295	295	150	160	145	145	182	182	229	229	195	195	148	148	180	182	101	107	156	156	231	237	80	90	117	125	120	120	154	164	153	153	108	110
NB33	3	1	3	183	183	122	140	200	200	144	146	222	238	221	221	295	295	160	164	145	145	182	184	229	229	195	197	140	140	180	182	101	101	156	156	231	239	96	96	125	125	120	128	152	152	145	153	122	124
NB34	3	1	3	183	183	134	140	200	200	146	152	222	222	221	221	297	297	160	160	145	145	182	184	227	229	195	195	140	140	182	182	101	101	166	166	231	237	96	96	117	125	128	128	166	168	145	153	108	122
NB35	3	1	3	183	185	122	138	200	200	146	146	230	230	221	221	295	295	160	162	137	145	182	184	227	229	195	195	140	150	182	182	101	101	166	166	225	235	90	102	117	125	120	126	156	156	141	145	124	128
NB41	3	1	3	183	183	130	130	200	200	134	138	230	238	219	221	295	295	162	162	145	147	182	184	229	231	195	197	140	140	182	182	101	101	154	154	231	239	90	90	125	125	124	124	166	168	145	145	110	128
NB44	3	1	3	183	183	138	140	200	200	138	146	222	230	217	221	295	297	-9	-9	137	157	184	184	227	231	195	195	146	148	182	182	101	101	150	152	225	231	80	102	117	125	126	128	166	168	145	145	122	124
NB45	3	1	3	183	185	122	138	210	214	138	138	230	236	-9	-9	297	297	150	150	137	145	182	182	227	227	195	197	140	140	182	182	101	103	156	166	233	235	98	102	117	117	120	128	156	166	145	145	110	122
NB46	3	1	3	183	185	138	140	200	210	138	146	230	230	221	221	295	297	150	158	137	145	182	182	227	229	195	197	138	140	180	182	101	101	154	154	231	235	96	102	117	125	120	128	154	156	145	145	108	110
NB47	3	1	3	183	185	122	140	214	214	146	146	222	238	221	221	295	297	158	158	137	137	182	182	229	229	195	195	140	140	180	182	101	101	154	154	231	239	96	102	125	129	120	128	164	166	145	145	108	108
NB49	3	1	3	183	185	122	122	200	214	146	146	238	238	211	221	297	297	158	160	137	145	182	182	229	231	195	195	146	146	182	182	101	115	154	154	231	231	82	94	117	125	120	126	168	168	145	145	108	124
NL111	2	1	2	181	195	130	146	200	216	136	138	-9	-9	209	209	295	295	-9	-9	145	157	188	188	229	229	187	195	148	148	180	182	107	107	160	182	225	231	80	98	117	117	-9	-9	166	168	145	145	124	128
NL14	2	1	2	181	185	130	136	200	216	138	138	230	238	209	211	301	303	154	164	145	157	182	184	210	227	187	197	140	140	180	182	105	105	160	170	231	237	90	100	117	125	120	126	152	166	145	173	124	124
NL15	2	1	2	183	185	130	134	198	216	144	146	222	222	209	209	295	303	160	166	145	157	180	184	-9	-9	195	195	148	148	182	182	103	109	-9	-9	231	231	80	98	125	125	126	128	166	168	145	145	128	132
NL17	2	1	2	183	185	130	142	212	216	146	146	238	238	209	211	-9	-9	154	164	145	157	182	188	229	229	187	195	140	142	182	182	115	115	160	166	231	231	80	80	117	125	120	128	166	168	145	145	112	128
NL18	2	1	2	181	185	130	142	200	212	140	146	220	238	209	221	295	301	154	160	157	157	182	188	210	256	187	187	140	148	180	182	105	115	160	166	231	231	80	82	117	117	126	128	154	158	145	153	124	124
NL19	2	1	2	183	185	130	134	216	216	136	144	222	236	209	217	-9	-9	152	158	145	157	184	184	229	229	187	195	148	150	180	182	103	109	160	182	229	231	80	98	117	119	120	122	166	168	145	145	124	124
NL210	2	1	2	183	185	130	136	212	216	144	148	222	222	209	211	295	295	152	164	157	157	-9	-9	-9	-9	187	195	-9	-9	180	182	109	115	166	166	231	237	-9	-9	117	117	-9	-9	152	158	145	153	108	132
NL211	2	1	2	185	195	130	136	216	216	146	146	216	216	209	211	301	303	164	164	145	145	184	184	229	229	187	195	140	148	182	182	101	109	166	182	231	231	80	80	117	125	118	126	166	168	145	153	124	128
NL25	2	1	2	181	183	130	136	200	216	134	136	220	222	209	211	295	297	154	164	145	157	184	184	-9	-9	187	195	140	148	182	182	103	109	172	176	225	237	80	80	115	117	120	128	166	168	145	145	124	128
NL27	2	1	2	185	185	130	130	216	216	134	138	222	230	209	209	295	295	152	158	157	157	184	184	229	231	187	191	140	140	182	182	103	117	162	164	-9	-9	82	94	117	117	122	122	152	152	145	153	110	134
NL28	2	1	2	183	185	130	130	212	216	148	148	222	238	209	217	295	295	152	158	157	157	182	184	210	233	191	195	140	148	180	182	109	109	166	170	231	237	80	96	117	125	120	122	158	158	145	153	108	124
NL29	2	1	2	181	185	130	142	212	216	138	144	222	230	209	221	295	295	154	164	157	157	182	184	210	256	187	187	140	148	180	182	105	109	166	166	237	237	82	94	101	117	120	122	164	164	145	153	124	132
NL310	2	1	2	183	195	136	138	212	216	138	146	236	238	209	221	295	295	162	166	157	157	184	184	-9	-9	187	197	-9	-9	182	182	101	115	160	160	231	231	80	100	115	117	122	128	154	166	145	147	108	128
NL312	2	1	2	195	195	130	138	198	216	138	146	236	236	-9	-9	297	297	158	166	145	157	184	184	-9	-9	187	187	-9	-9	180	182	105	105	-9	-9	231	237	78	78	117	117	120	126	150	150	145	145	122	128
NL33	2	1	2	183	195	130	136	212	216	138	144	222	236	209	221	301	301	158	162	145	157	182	188	227	235	187	187	146	148	182	182	105	107	160	172	225	225	80	80	117	117	122	128	164	164	145	145	108	124
NL34	2	1	2	183	195	122	130	212	212	138	144	236	238	209	211	299	299	154	162	157	157	182	184	227	231	187	191	146	148	182	182	105	105	160	172	225	231	78	78	101	117	120	128	150	164	145	145	108	122
NL37	2	1	2	181	183	142	142	198	208	-9	-9	230	236	209	221	289	295	152	158	157	157	188	188	210	231	187	195	146	148	180	182	105	105	160	160	231	231	86	86	115	117	122	126	150	168	139	145	128	128
NL41	5	1	3	183	185	138	146	200	216	136	138	222	238	-9	-9	-9	-9	152	154	137	147	182	184	210	231	187	187	146	146	180	182	105	105	156	160	231	233	80	80	115	125	122	126	154	166	145	161	124	128
NL411	2	1	2	183	185	122	122	212	216	144	146	228	230	217	217	295	295	158	160	157	157	184	184	210	231	187	195	138	144	182	182	101	103	166	184	225	231	80	94	115	125	128	128	166	166	145	155	110	128
NL412	2	1	2	181	185	122	122	208	212	138	144	222	228	209	217	295	297	158	162	157	157	184	184	227	231	187	195	140	140	180	182	105	105	162	162	225	225	80	90	115	117	128	128	162	162	145	155	108	132
NL42	5	1	3	181	183	130	138	200	216	136	144	222	238	217	217	295	297	150	152	137	157	182	188	227	231	195	195	130	140	180	182	107	107	-9	-9	-9	-9	80	100	125	129	122	126	154	166	145	153	128	128
NL47	2	1	2	183	195	122	130	212	216	144	146	228	238	211	213	297	297	154	162	145	157	188	188	210	227	195	195	140	148	182	182	105	109	160	160	227	231	80	80	115	117	120	122	168	168	139	145	110	110
NL511	2	1	2	183	185	142	142	204	206	144	144	228	236	221	221	295	295	152	154	145	157	182	188	225	233	187	191	140	148	182	182	105	107	160	182	225	231	80	90	101	115	126	128	168	168	145	161	112	124
NL512	2	1	2	185	185	136	142	206	216	136	144	228	228	209	209	295	295	154	158	145	157	-9	-9	225	231	187	195	140	148	180	182	105	107	-9	-9	223	223	80	80	101	115	-9	-9	164	164	145	161	124	124
NL53	5	1	3	185	195	136	136	206	212	136	144	222	230	209	211	287	293	152	154	145	157	184	184	229	233	187	191	138	148	180	182	105	105	160	160	-9	-9	80	96	101	117	128	128	150	152	145	153	124	132
NL54	5	1	3	183	195	130	130	200	212	-9	-9	228	230	211	211	287	287	152	162	157	157	184	184	229	229	187	187	138	138	-9	-9	105	105	160	160	237	237	80	96	117	125	122	128	152	152	145	153	122	124
NL57	2	1	2	183	183	130	130	200	204	146	146	228	236	213	221	287	287	156	158	147	157	188	188	231	233	191	191	148	148	182	182	105	105	160	160	225	235	80	90	115	125	126	128	168	168	145	145	110	124
NL58	2	1	2	183	195	130	142	200	216	136	146	228	228	213	213	295	299	154	158	145	147	-9	-9	210	231	191	195	148	148	180	182	101	103	-9	-9	-9	-9	80	90	119	125	126	128	164	166	139	145	108	108
NL59	2	1	2	183	183	136	142	200	216	138	144	222	236	209	217	287	297	152	154	157	157	188	192	229	233	195	195	140	148	180	182	105	105	160	182	231	231	94	94	115	117	126	128	168	168	161	163	110	124
NL61	2	1	2	171	183	140	142	206	216	136	138	222	236	209	209	291	301	152	160	157	157	180	180	210	229	195	195	130	148	180	182	105	109	152	160	231	231	80	80	115	117	128	128	156	156	145	147	110	132
NL611	2	1	2	183	195	142	142	198	216	146	146	222	236	209	213	295	297	150	154	157	159	188	188	212	212	187	195	140	148	182	182	101	109	152	172	223	231	80	86	101	115	120	128	168	168	145	163	-9	-9
NL612	2	1	2	181	195	140	142	200	200	136	138	228	228	217	221	295	303	150	154	157	157	184	184	227	235	191	195	148	148	180	182	105	105	160	160	-9	-9	80	102	117	117	120	128	166	166	155	163	110	110
NL64	2	1	2	185	195	122	130	200	200	140	140	236	236	209	209	295	295	156	158	157	157	180	180	210	227	195	199	148	148	182	182	103	105	-9	-9	227	233	-9	-9	115	117	-9	-9	164	164	139	147	132	132
NL66	2	1	2	195	195	-9	-9	200	200	136	138	230	238	-9	-9	295	295	152	166	157	157	-9	-9	229	229	187	187	146	148	180	182	105	107	-9	-9	-9	-9	80	80	101	127	120	128	164	164	145	163	126	134
NL67	2	1	2	185	185	136	136	206	212	138	140	232	238	209	225	291	297	152	154	157	157	184	192	227	237	187	195	140	148	180	182	105	107	166	182	231	231	80	90	115	117	120	128	154	156	145	147	122	122
NL69	5	1	3	183	195	140	140	198	216	146	146	230	236	213	213	291	297	156	156	141	159	188	192	212	225	187	195	146	148	180	182	115	115	172	172	-9	-9	80	98	101	115	126	128	152	168	145	145	128	132
NM13	3	1	3	183	185	122	140	200	200	138	138	230	236	221	221	295	295	158	160	137	163	182	184	231	231	195	195	148	148	180	182	107	107	156	156	231	231	100	102	121	125	120	122	154	164	145	145	110	122
NM14	5	1	3	183	195	122	150	200	216	138	146	220	222	209	221	295	297	150	162	137	151	182	184	227	229	187	195	140	140	180	182	103	103	160	166	231	231	82	102	115	125	118	122	154	154	141	145	128	130
NM15	3	1	3	183	183	122	140	200	200	138	140	220	230	217	227	295	297	154	158	137	145	182	184	231	231	195	197	148	148	182	182	103	107	166	184	225	231	96	102	121	127	122	122	166	168	145	145	110	134
NM16	5	1	3	185	195	122	130	200	216	136	146	222	230	221	221	295	295	162	164	137	151	182	184	229	229	187	195	138	140	182	182	103	103	156	160	-9	-9	80	98	115	125	122	122	156	168	139	145	122	128
NM18	3	1	3	183	183	130	154	200	200	136	138	222	230	221	221	295	297	158	162	137	143	182	182	227	231	195	195	140	140	180	182	107	117	166	178	231	231	84	100	121	125	122	126	154	158	153	153	110	134
NM19	3	1	3	183	195	134	136	198	200	136	138	222	222	-9	-9	297	297	152	158	137	137	182	182	210	227	195	195	140	148	182	182	99	101	162	166	231	231	80	84	117	125	122	128	154	156	139	153	108	124
NM23	3	1	3	183	183	130	154	200	214	138	146	222	238	221	221	295	297	158	162	137	145	182	188	229	229	195	195	138	140	182	182	101	101	166	172	231	231	96	96	117	125	120	122	154	164	145	153	108	122
NM24	3	1	3	183	183	-9	-9	200	214	136	138	238	238	217	221	295	297	160	162	145	145	182	184	229	231	195	195	140	140	182	182	117	117	172	176	231	231	82	96	117	125	120	120	166	166	141	153	110	134
NM26	3	1	3	183	183	122	138	200	214	138	146	230	230	221	221	295	297	158	160	137	143	182	182	231	231	195	195	140	140	182	182	107	107	166	168	229	237	82	96	125	125	120	124	166	166	141	141	122	124
NM27	3	1	3	185	185	138	138	200	214	138	138	222	246	-9	-9	295	297	158	162	145	145	182	188	229	229	187	197	138	146	180	182	103	107	154	164	225	231	90	102	117	117	120	122	166	168	153	153	108	122
NM28	3	1	3	185	185	140	140	200	212	138	146	230	246	209	213	295	297	160	162	145	157	182	188	229	231	187	197	140	146	180	182	103	103	154	166	225	231	90	100	117	117	120	122	164	164	145	147	108	112
PG21	3	1	3	183	185	138	138	200	214	140	144	222	236	217	221	297	297	150	150	137	141	182	184	229	235	195	197	140	140	180	182	101	101	178	178	231	235	96	102	125	125	120	126	156	156	145	163	108	122
PG22	3	1	3	183	185	138	138	200	200	138	146	230	230	217	221	297	297	150	158	137	139	184	184	227	229	195	197	138	140	-9	-9	103	103	166	182	231	237	90	96	125	127	126	128	154	162	145	145	108	122
PG26	3	1	3	183	183	-9	-9	200	212	136	138	230	238	211	221	297	297	164	164	147	151	182	182	231	231	187	195	140	140	180	182	103	103	166	170	235	235	80	96	107	117	120	122	-9	-9	145	153	108	132
PG31	3	1	3	183	185	122	140	194	194	138	138	220	222	221	221	297	297	150	162	137	145	182	184	227	229	197	197	140	140	182	182	107	109	178	184	231	237	90	96	117	125	120	122	156	164	145	149	108	128
PG33	3	1	3	181	183	122	134	200	200	138	146	230	238	221	221	295	295	158	158	137	145	182	182	227	231	195	195	148	148	182	182	101	117	176	176	229	231	100	102	117	125	122	126	156	168	145	145	122	122
PG34	3	1	3	183	183	-9	-9	200	210	138	138	222	230	221	221	295	297	158	162	137	145	182	182	229	229	195	197	138	148	180	182	101	101	156	156	233	233	90	96	117	129	120	120	154	164	153	153	108	132
PG36	3	1	3	183	185	-9	-9	200	200	138	146	230	234	221	221	295	297	158	158	137	145	182	182	227	229	195	197	140	140	180	182	103	103	156	160	231	237	96	102	125	125	120	122	156	164	145	153	108	122
PG41	3	1	3	181	185	130	130	200	214	138	138	222	230	217	221	295	297	160	162	137	145	182	182	227	229	195	195	140	146	182	182	101	101	154	176	231	237	80	80	117	125	120	128	168	168	145	145	128	130
PG42	3	1	3	183	183	-9	-9	200	200	138	148	230	238	217	219	295	295	158	158	137	137	182	182	229	229	195	195	138	140	180	180	103	103	156	176	223	231	96	96	125	125	126	128	156	166	145	149	108	132
PG62	3	1	3	-9	-9	130	130	210	216	-9	-9	220	222	217	221	295	297	158	158	145	147	182	184	227	229	195	195	138	140	180	182	103	103	154	178	231	231	90	96	117	125	118	122	156	166	141	141	108	132
PL11	3	1	3	183	183	134	134	200	200	146	146	230	232	217	217	297	297	158	160	153	157	-9	-9	227	227	195	197	-9	-9	-9	-9	107	107	154	168	231	231	-9	-9	117	125	-9	-9	154	164	145	153	108	120
PL12	3	1	3	183	183	122	138	194	194	138	142	230	238	217	221	295	297	158	158	137	145	182	184	227	227	195	195	140	140	182	182	101	101	166	178	231	235	82	90	117	125	120	120	166	168	153	161	110	124
PL13	3	1	3	183	183	122	130	200	214	138	146	230	230	217	221	295	297	158	158	137	145	182	184	227	231	195	197	140	140	182	182	107	117	154	154	235	239	98	102	125	125	120	130	164	166	145	153	108	124
PL16	3	1	3	183	185	122	122	200	214	136	146	222	230	217	221	297	299	158	158	137	145	182	184	227	235	191	197	138	138	182	182	107	107	166	168	233	237	96	96	125	125	120	122	156	168	155	155	112	124
PL17	3	1	3	181	181	134	138	200	214	138	138	230	238	221	221	295	297	158	160	139	147	182	182	229	231	195	195	140	140	182	182	101	101	166	166	231	237	96	106	117	117	120	124	154	164	145	145	108	122
PL23	5	1	3	183	195	122	140	200	216	136	144	238	238	209	211	287	295	152	158	147	157	182	188	210	256	-9	-9	148	148	180	182	107	115	160	160	225	231	90	100	101	117	126	128	166	166	145	147	124	124
PL24	5	1	3	183	185	122	140	216	216	144	144	238	238	211	211	287	295	152	154	147	157	182	188	229	231	195	195	148	148	182	182	101	109	176	182	231	233	90	100	101	117	126	128	152	168	147	147	108	108
PL31	5	1	3	185	185	130	142	200	216	146	146	228	236	209	213	295	295	158	158	157	157	182	184	225	227	191	195	148	148	180	182	105	105	166	166	225	231	102	102	125	125	122	128	166	166	145	161	128	128
PT15	3	1	3	181	183	136	138	200	214	136	138	222	222	217	221	295	295	158	158	137	145	182	184	210	221	195	197	140	140	180	182	101	103	166	166	223	223	96	98	117	125	120	124	164	164	141	179	110	124
PT17	3	1	3	181	183	130	134	200	214	138	146	230	230	217	221	295	297	158	158	147	147	184	184	227	229	195	197	140	140	182	182	109	109	166	166	231	231	90	96	117	125	120	122	154	164	145	153	108	126
PT18	3	1	3	183	189	140	140	214	214	138	140	230	236	209	217	295	303	158	158	137	147	182	184	229	235	191	195	140	140	182	182	109	115	160	160	231	231	80	96	115	125	120	128	158	166	145	147	108	110
PT21	3	1	3	181	183	122	122	200	214	136	146	230	238	221	221	295	295	150	158	143	143	180	186	-9	-9	195	195	142	142	182	182	101	103	156	166	231	233	80	90	117	125	128	128	154	166	141	141	110	110
PT37	5	1	3	183	195	138	140	216	216	138	138	226	238	209	221	295	299	152	158	145	157	184	192	227	227	195	197	140	148	182	182	103	103	160	160	225	231	80	96	117	117	124	128	166	168	145	153	122	124
PT38	3	1	3	183	183	-9	-9	200	216	148	148	238	238	221	221	295	295	160	160	137	145	184	184	225	227	195	197	146	146	180	182	101	117	156	160	231	235	78	96	117	125	124	124	166	166	153	153	108	132
PT41	5	1	3	183	183	-9	-9	200	214	146	146	240	240	221	221	295	299	160	160	157	157	182	184	212	229	187	187	140	140	180	180	101	101	160	160	239	239	80	102	125	127	128	128	154	166	137	161	110	134
PT42	5	1	3	183	189	130	130	200	210	136	144	222	240	209	221	299	299	160	160	145	157	184	184	229	231	187	187	140	140	182	182	105	105	160	160	231	239	90	102	117	125	128	128	156	168	139	145	122	124
PY11	1	1	1	185	185	130	146	216	216	138	142	236	236	209	225	287	293	152	156	145	157	182	184	227	235	187	187	148	148	182	182	105	105	172	182	227	231	100	100	101	117	126	128	166	168	153	163	124	124
PY12	1	1	1	183	195	130	136	198	216	144	144	222	236	213	217	299	303	154	160	157	157	184	192	225	227	191	195	140	148	182	182	105	105	160	182	227	239	80	90	115	125	120	124	156	168	145	145	112	128
PY14	1	1	1	183	195	-9	-9	206	216	144	146	236	236	213	217	297	299	160	166	157	157	182	184	210	227	187	195	140	148	180	182	99	115	160	160	225	227	80	80	117	125	120	124	168	168	145	163	108	132
PY15	1	1	1	181	195	140	144	200	210	138	146	228	238	209	225	295	303	150	156	157	157	184	184	233	235	195	195	140	140	180	182	105	105	160	160	227	231	78	94	117	117	122	128	166	166	163	163	108	128
PY21	1	1	1	181	183	130	136	200	216	138	140	222	226	209	225	295	295	150	152	137	157	182	184	227	229	187	199	140	148	180	182	105	105	160	172	225	237	80	80	119	125	126	128	164	164	175	177	128	128
PY22	1	1	1	195	195	140	144	216	216	148	148	226	228	213	225	297	303	152	152	137	137	184	184	227	229	187	189	140	148	180	182	105	107	160	160	237	237	80	80	125	125	120	128	164	166	155	177	110	134
PY24	1	1	1	183	183	130	130	216	216	146	146	226	228	217	225	303	303	154	162	157	157	180	184	210	229	187	195	132	148	182	182	105	105	174	184	231	231	90	90	115	119	120	126	152	166	145	145	124	132
PY33	1	1	1	181	195	140	146	216	216	146	146	228	238	217	217	299	299	152	164	145	145	182	184	229	233	187	195	140	140	182	182	103	105	162	170	225	237	86	90	101	127	120	120	168	168	137	145	124	124
PY41	1	1	1	181	183	140	142	198	216	144	146	236	238	219	219	295	303	146	162	157	157	180	182	225	225	187	195	-9	-9	180	182	107	109	160	160	237	237	80	80	125	125	120	122	150	154	145	147	124	128
PY42	1	1	1	181	181	136	142	194	194	138	146	222	236	217	217	295	303	146	152	141	157	180	182	210	256	195	195	148	148	182	182	105	109	160	168	225	231	80	98	125	125	122	122	152	158	137	147	124	124
PY51	1	1	1	183	185	-9	-9	200	216	138	138	222	236	209	217	293	295	150	158	149	153	184	184	210	231	187	195	146	148	180	182	105	105	170	172	231	231	80	98	117	125	120	124	154	164	145	161	108	124
YN13	1	1	1	181	185	130	142	200	210	144	146	238	238	213	217	293	295	158	160	141	145	184	192	225	227	191	195	148	148	182	182	105	105	160	160	225	225	84	92	117	119	120	126	154	156	145	145	124	128
YN14	1	1	1	181	185	130	140	200	210	136	146	222	230	213	217	295	303	158	158	145	157	184	184	227	235	187	191	148	148	182	182	105	105	172	172	225	241	80	92	117	125	124	126	158	168	145	163	128	128
YN21	1	1	1	181	185	138	140	200	212	136	138	236	238	213	217	295	303	158	164	157	157	182	192	210	233	187	191	146	148	182	182	103	105	160	160	231	233	80	80	117	117	124	126	154	166	145	145	124	128
YN22	1	1	1	183	185	140	140	194	198	138	144	-9	-9	213	213	293	303	158	158	157	157	182	192	227	233	187	191	148	148	182	182	101	103	160	160	225	231	80	98	117	117	126	128	156	156	145	145	124	124
YN31	1	1	1	181	195	140	142	200	214	138	140	222	236	209	213	297	299	152	158	145	157	180	184	210	235	187	195	140	148	182	182	105	107	184	194	231	235	80	84	117	125	120	126	168	168	145	161	124	128
YN51	1	1	1	181	181	130	140	198	200	138	140	232	236	217	217	287	301	164	166	137	157	184	184	227	229	187	187	140	148	182	182	99	107	-9	-9	231	231	80	94	101	117	126	126	154	164	137	163	110	110
YN52	1	1	1	181	185	130	130	200	216	138	138	228	238	209	213	287	295	158	164	157	157	184	184	227	227	187	187	140	148	182	182	99	101	160	176	231	231	80	80	101	115	122	128	152	166	145	163	130	130
YN53	1	1	1	181	183	136	146	210	212	138	146	222	238	209	213	295	301	154	160	145	157	184	192	227	229	187	195	146	148	182	182	101	101	166	172	225	231	80	90	117	117	126	130	154	156	145	153	124	130
YN54	1	1	1	183	185	130	146	212	216	134	138	236	236	209	209	301	301	154	164	137	145	180	192	225	227	187	197	140	140	182	182	103	115	166	182	233	241	80	90	117	117	120	126	156	168	145	153	124	132
YS11	1	1	1	185	185	130	130	200	212	144	144	238	238	209	213	289	303	154	162	145	151	182	184	229	231	187	187	140	148	182	182	101	103	172	194	231	233	80	90	115	117	120	126	164	166	145	163	124	128
YS12	1	1	1	181	185	130	140	206	212	138	144	236	238	-9	-9	293	297	162	164	145	151	182	188	225	229	187	187	140	148	182	182	105	105	160	160	231	233	80	84	115	115	126	126	168	168	145	147	110	124
YS13	1	1	1	183	185	130	136	212	216	138	146	222	228	209	225	293	295	152	152	145	157	184	192	225	229	195	195	146	148	182	182	107	107	160	160	231	237	72	80	115	117	120	128	150	154	145	163	108	128
YS21	1	1	1	195	195	130	130	198	200	138	140	222	228	209	221	297	301	158	162	145	157	-9	-9	229	235	195	195	148	148	182	182	103	107	162	174	231	235	-9	-9	117	119	-9	-9	168	168	145	145	108	122
YS23	1	1	1	195	195	130	130	198	216	124	148	222	236	209	217	301	301	160	162	149	157	182	184	210	229	187	187	146	148	180	182	105	115	172	174	225	243	82	84	101	125	120	126	168	168	145	163	108	108
YS24	1	1	1	195	195	130	134	216	216	134	134	228	246	223	223	301	301	152	160	157	157	182	184	229	256	187	199	140	148	182	182	105	105	160	172	233	237	80	96	101	117	120	128	164	166	147	163	108	108
YS25	1	1	1	181	195	130	140	198	200	144	144	222	236	217	223	295	295	160	160	145	145	180	192	210	229	187	187	-9	-9	180	182	105	105	160	174	231	231	80	92	117	117	126	126	150	168	145	163	124	124
YS26	1	1	1	181	185	130	140	198	200	144	144	222	222	209	217	301	301	158	158	145	157	192	192	229	233	187	199	140	148	182	182	105	105	160	160	231	231	80	92	117	117	120	126	168	168	145	163	110	110
YS31	1	1	1	185	195	134	140	212	216	144	146	228	236	209	211	295	295	162	166	137	151	184	184	225	233	195	199	140	146	180	182	103	103	160	160	237	237	80	92	115	129	120	120	150	168	145	155	124	128
YS32	1	1	1	183	195	130	142	216	216	136	138	220	236	209	217	299	303	152	152	157	157	180	182	231	235	187	191	146	148	182	182	103	117	182	184	235	237	86	90	117	117	126	128	168	168	147	163	108	108
YS33	1	1	1	181	185	136	136	194	194	144	146	222	236	211	219	287	299	152	158	137	145	182	184	229	229	191	195	140	148	182	182	103	115	172	184	231	239	102	102	117	119	126	128	152	168	145	161	126	128
YS34	1	1	1	183	195	140	140	200	212	124	148	222	222	217	217	297	299	166	166	137	157	182	182	212	229	191	195	140	140	180	182	103	105	172	174	239	239	90	102	115	117	124	126	150	168	145	145	110	128
YS53	1	1	1	183	185	140	142	210	216	140	144	228	236	209	209	295	295	160	162	137	137	184	188	235	235	187	191	140	148	182	182	105	105	160	182	231	241	90	98	117	119	126	126	164	168	145	147	110	124
YS54	1	1	1	181	195	136	136	210	216	148	154	222	238	209	225	-9	-9	160	160	137	157	182	184	212	231	195	199	148	148	182	182	99	101	160	160	235	239	96	98	115	117	120	122	168	168	139	145	110	124
ZM11	1	1	1	183	185	140	140	200	212	138	138	228	230	209	213	295	295	158	158	149	157	184	184	210	229	187	187	146	148	180	182	105	105	170	172	231	231	80	94	117	117	122	122	148	150	147	163	124	124
ZM12	1	1	1	185	195	136	138	200	200	138	146	230	236	209	225	289	289	152	152	145	157	184	184	227	229	187	187	148	148	182	182	103	117	170	172	231	235	80	80	117	117	120	122	148	168	163	163	128	128
ZM13	1	1	1	183	183	130	140	212	216	138	144	230	236	209	209	295	295	158	158	157	157	182	184	210	235	187	187	146	146	182	182	99	99	160	170	231	231	78	100	117	125	122	128	140	168	145	147	124	124
ZM14	1	1	1	181	183	130	130	200	216	138	146	236	236	209	225	295	295	158	158	157	157	182	182	210	227	187	195	146	148	182	182	101	117	160	172	231	233	80	100	117	125	120	122	148	168	145	177	108	124
ZM21	1	1	1	185	195	136	136	200	204	144	148	222	236	209	209	295	297	152	162	151	151	-9	-9	210	227	187	195	140	148	182	182	103	105	152	152	231	233	-9	-9	115	117	130	130	-9	-9	149	149	108	128
ZM22	1	1	1	181	195	136	136	200	216	136	144	236	236	209	209	295	295	152	154	145	151	182	188	227	227	191	195	146	148	182	182	105	115	170	182	231	233	80	80	115	117	122	128	166	168	139	173	128	128
ZM31	1	1	1	183	185	122	130	198	198	136	138	228	230	209	209	295	295	158	162	157	157	184	184	221	231	191	195	148	148	180	182	105	115	160	166	237	237	80	98	117	117	120	122	168	168	139	177	124	128
ZM33	1	1	1	195	195	130	142	200	216	138	146	222	236	213	213	287	303	152	160	137	157	180	184	227	231	195	195	148	148	182	182	103	105	160	166	231	231	80	102	117	125	122	128	150	150	145	145	108	128
ZM41	1	1	1	181	195	130	144	200	212	146	146	236	238	209	225	299	299	152	158	157	159	184	192	210	210	191	195	148	148	182	182	103	115	160	172	225	235	80	90	101	117	120	126	154	168	163	177	110	124
ZM42	1	1	1	181	183	142	146	212	216	136	146	228	238	209	221	295	299	158	158	157	159	184	192	210	225	195	195	146	148	182	182	115	115	160	160	225	231	80	90	101	117	126	128	152	154	145	163	124	124
ZM61	1	1	1	183	185	122	130	198	212	136	138	228	236	209	217	295	297	152	154	137	145	182	182	227	229	187	187	146	148	182	182	103	103	160	160	231	231	80	102	117	119	126	128	150	150	145	147	124	124
ZM63	1	1	1	183	183	130	130	198	200	140	146	222	230	209	217	295	295	154	162	145	157	182	184	210	229	187	187	148	148	182	182	105	105	170	170	225	231	80	86	115	117	126	128	152	166	145	163	124	124
ZM64	1	1	1	183	185	130	142	198	216	140	144	222	222	211	217	295	299	152	162	157	157	182	184	229	229	187	187	140	148	182	182	105	107	160	184	225	225	80	86	115	115	122	126	168	168	139	163	122	124
[truncated: 4 more columns]
