# Supplementary material for: Trypanosomosis: potential driver of selection in African cattle
Source: Front Genet. 2015 Apr 21;6:137. doi: 10.3389/fgene.2015.00137 (PMC4404968; doi:10.3389/fgene.2015.00137)
Supplement: Supplementary file 1 [file Presentation1.ZIP › Supplementary Data/SNP.map]

1	ARSBFGLNGS104477	0	0
1	ARSBFGLNGS39011	0	0
1	ARSBFGLNGS32423	0	0
1	BTB00737899	0	0
1	BTB00737840	0	0
1	BTB01700292	0	0
1	Hapmap60967rs29016114	0	0
1	UAIFASA7888	0	0
1	ARSBFGLNGS10560	0	0
1	Hapmap6261BTA42054	0	0
1	ARSBFGLBAC34362	0	0
1	BFGLNGS115234	0	0
1	ARSBFGLNGS19825	0	0
1	UAIFASA8043	0	0
1	ARSBFGLNGS36246	0	0
1	BFGLNGS114779	0	0
1	ARSBFGLNGS67312	0	0
1	ARSBFGLNGS95291	0	0
1	ARSBFGLNGS99436	0	0
1	ARSBFGLNGS53913	0	0
1	Hapmap60068rs29019325	0	0
1	ARSBFGLNGS2406	0	0
1	ARSBFGLNGS21670	0	0
1	ARSBFGLNGS16975	0	0
1	ARSBFGLNGS88422	0	0
1	ARSBFGLBAC27403	0	0
1	BTA115951nors	0	0
1	Hapmap50241BTA115966	0	0
1	BFGLNGS110436	0	0
1	BFGLNGS110667	0	0
1	BTA106532nors	0	0
1	Hapmap50722BTA52191	0	0
1	ARSBFGLNGS100101	0	0
1	BTB00817521	0	0
1	ARSBFGLNGS92303	0	0
1	Hapmap45290BTA52591	0	0
1	ARSBFGLNGS68709	0	0
1	BTA52592nors	0	0
1	ARSBFGLNGS31638	0	0
1	BTA56168nors	0	0
1	ARSBFGLNGS80691	0	0
1	ARSBFGLNGS105563	0	0
1	ARSBFGLNGS43159	0	0
1	BFGLNGS110383	0	0
1	BTA28185nors	0	0
1	BTB00932483	0	0
1	BFGLNGS111076	0	0
1	BFGLNGS119424	0	0
1	ARSBFGLNGS14685	0	0
1	ARSBFGLNGS2693	0	0
1	BTB00851968	0	0
1	ARSBFGLNGS32700	0	0
1	BTA96707nors	0	0
1	ARSBFGLBAC29183	0	0
1	ARSBFGLBAC33648	0	0
1	ARSBFGLBAC33662	0	0
1	ARSBFGLBAC35028	0	0
1	ARSBFGLNGS109350	0	0
1	ARSBFGLNGS17037	0	0
1	ARSBFGLNGS40159	0	0
1	ARSBFGLNGS40452	0	0
1	ARSBFGLNGS41852	0	0
1	ARSBFGLNGS87431	0	0
1	BFGLNGS112283	0	0
1	BFGLNGS112592	0	0
1	BFGLNGS114604	0	0
1	BTA38247nors	0	0
1	BTA52615nors	0	0
1	BTA53454nors	0	0
1	BTB00817579	0	0
1	Hapmap32894BTA52183	0	0
1	Hapmap41563BTA51853	0	0
1	Hapmap42333BTA81770	0	0
1	Hapmap42487BTA26592	0	0
1	Hapmap42530BTA38246	0	0
1	Hapmap42531BTA38304	0	0
1	Hapmap51253BTA53448	0	0
1	Hapmap53995rs29024931	0	0
1	Hapmap58715rs29021176	0	0
1	Hapmap59970rs29026939	0	0
1	ARSBFGLBAC29181	0	0
1	ARSBFGLBAC36729	0	0
1	ARSBFGLBAC36986	0	0
1	ARSBFGLBAC6030	0	0
1	ARSBFGLNGS104645	0	0
1	ARSBFGLNGS12110	0	0
1	ARSBFGLNGS29738	0	0
1	ARSBFGLNGS32636	0	0
1	ARSBFGLNGS36231	0	0
1	ARSBFGLNGS36353	0	0
1	ARSBFGLNGS39863	0	0
1	ARSBFGLNGS58825	0	0
1	ARSBFGLNGS6108	0	0
1	ARSBFGLNGS7750	0	0
1	BFGLNGS115253	0	0
1	BFGLNGS115315	0	0
1	BFGLNGS119377	0	0
1	BFGLNGS119716	0	0
1	BTA38252nors	0	0
1	BTA46482nors	0	0
1	BTB00184159	0	0
1	BTB00291698	0	0
1	BTB00291733	0	0
1	BTB00300821	0	0
1	Hapmap22672BTA130508	0	0
1	Hapmap25008BTA109486	0	0
1	Hapmap30618BTA38298	0	0
1	Hapmap42209BTA42081	0	0
1	Hapmap47654BTA53452	0	0
1	ARSBFGLBAC27962	0	0
1	ARSBFGLNGS100899	0	0
1	ARSBFGLNGS102935	0	0
1	ARSBFGLNGS104335	0	0
1	ARSBFGLNGS106159	0	0
1	ARSBFGLNGS13481	0	0
1	ARSBFGLNGS15459	0	0
1	ARSBFGLNGS20809	0	0
1	ARSBFGLNGS23813	0	0
1	ARSBFGLNGS37874	0	0
1	ARSBFGLNGS76969	0	0
1	ARSBFGLNGS7879	0	0
1	ARSBFGLNGS84565	0	0
1	ARSBFGLNGS85644	0	0
1	ARSBFGLNGS95533	0	0
1	BTA06829rs29021186	0	0
1	BTA115956nors	0	0
1	BTB00670506	0	0
1	BTB01291903	0	0
1	Hapmap36789SCAFFOLD190171_16889	0	0
1	Hapmap41293BTA53465	0	0
1	Hapmap42103BTA121165	0	0
1	Hapmap44504BTA03111	0	0
1	Hapmap50412BTA59626	0	0
1	Hapmap58153rs29020764	0	0
1	Hapmap59246rs29020402	0	0
