# Supplementary material for: Trypanosomosis: potential driver of selection in African cattle
Source: Front Genet. 2015 Apr 21;6:137. doi: 10.3389/fgene.2015.00137 (PMC4404968; doi:10.3389/fgene.2015.00137)
Supplement: Supplementary file 1 [file Presentation1.ZIP › Supplementary Data/SNP.ped]

1 BD13 1 1 1 -9 1 3 1 3 1 1 1 1 3 3 1 2 2 2 1 1 3 1 1 3 1 3 3 3 2 2 1 3 -9 -9 3 3 1 3 1 3 3 3 1 2 -9 -9 1 3 1 3 1 3 1 1 3 3 1 1 1 1 3 3 2 2 3 3 1 3 1 1 3 3 1 1 2 2 -9 -9 1 1 2 2 1 2 3 1 1 3 3 3 1 1 3 3 1 1 3 3 3 3 1 1 1 1 3 1 1 3 3 1 1 1 -9 -9 3 3 1 1 3 3 4 4 3 3 1 1 1 2 1 3 2 2 2 2 1 1 3 1 1 1 3 1 1 1 3 3 3 3 1 1 3 1 1 3 3 3 3 1 1 3 3 3 3 3 1 1 1 1 1 1 1 3 1 1 1 3 2 2 3 3 1 3 1 1 1 1 1 1 3 3 2 2 -9 -9 3 1 3 1 1 3 3 1 3 3 3 3 3 3 3 3 -9 -9 1 1 -9 -9 1 1 3 1 3 3 1 1 3 3 1 1 -9 -9 3 1 3 3 1 3 3 3 1 1 1 1 -9 -9 1 1 3 3 2 2 -9 -9 2 2 1 1 -9 -9 2 2 1 3 3 3 3 3 3 3 1 1 3 3 1 1
1 BD15 1 1 1 -9 1 1 3 3 1 1 1 1 3 3 2 2 2 2 2 2 3 1 3 3 3 3 3 3 -9 -9 3 3 1 1 3 3 1 3 1 3 3 3 1 2 3 3 3 3 1 1 3 3 1 1 3 3 1 1 3 1 -9 -9 2 2 3 3 3 3 2 1 3 3 1 1 2 2 3 1 1 1 2 2 1 2 1 1 3 3 3 3 -9 -9 1 3 3 1 3 3 3 3 1 1 1 1 1 1 3 3 3 1 1 1 1 3 3 3 1 1 3 3 4 4 3 3 1 1 1 1 1 3 2 2 -9 -9 1 1 3 1 1 1 3 3 -9 -9 3 3 3 3 1 1 3 3 1 3 1 1 1 1 3 3 3 3 1 3 1 1 1 1 1 1 3 3 1 1 1 3 2 2 3 3 3 3 1 1 1 1 2 1 -9 -9 2 2 -9 -9 3 1 3 3 1 3 3 1 1 3 3 3 3 3 3 3 -9 -9 1 1 -9 -9 1 1 3 3 3 3 1 1 3 3 1 1 -9 -9 1 1 1 3 3 3 1 3 1 1 -9 -9 -9 -9 1 1 3 3 1 2 -9 -9 2 2 3 1 1 3 2 2 3 3 3 3 3 3 1 1 3 1 3 3 1 1
1 BD16 1 1 1 -9 1 1 1 3 1 1 3 1 3 3 1 2 2 2 2 1 -9 -9 -9 -9 3 3 3 3 -9 -9 3 3 3 1 3 3 1 3 1 3 3 3 1 2 3 3 3 3 1 3 3 3 1 1 3 3 1 1 3 1 -9 -9 2 2 3 3 3 3 2 1 3 3 1 1 2 2 -9 -9 1 1 2 2 1 2 1 1 3 3 3 3 3 1 3 3 3 1 3 3 1 3 1 1 1 1 3 1 1 3 3 1 1 1 -9 -9 3 3 1 1 3 3 4 4 3 3 1 1 1 1 3 3 1 1 -9 -9 1 1 3 1 1 1 3 3 1 1 3 3 3 3 1 1 3 3 1 3 1 3 1 1 3 3 3 3 1 3 1 1 1 1 1 1 1 3 1 1 1 1 2 2 3 3 3 3 1 1 1 1 1 1 1 3 2 2 -9 -9 3 1 3 3 3 3 3 1 1 1 3 3 1 3 3 3 -9 -9 1 1 -9 -9 1 1 3 3 3 3 1 1 3 3 1 1 3 1 1 1 1 3 1 3 1 3 1 1 -9 -9 -9 -9 1 1 1 3 1 2 3 3 1 2 3 1 1 1 2 2 1 3 1 3 3 3 1 3 3 1 3 3 1 1
1 BD17 1 1 1 -9 1 1 1 1 1 1 1 1 3 3 1 2 1 1 2 2 3 3 3 3 1 3 3 3 2 2 1 3 -9 -9 3 3 3 3 1 1 -9 -9 1 2 3 3 1 3 3 3 3 3 1 1 3 3 1 1 3 3 2 2 2 2 3 3 1 3 1 1 3 3 1 1 3 3 -9 -9 3 1 2 2 2 2 3 3 1 1 3 3 -9 -9 1 3 3 1 3 3 3 3 1 1 1 1 -9 -9 3 3 1 1 1 1 -9 -9 3 3 1 1 3 3 -9 -9 3 3 1 1 1 1 -9 -9 2 2 2 2 1 1 1 1 1 1 3 3 -9 -9 3 3 3 3 1 1 3 1 1 1 3 3 3 1 1 3 3 3 3 3 1 1 1 1 1 1 3 3 1 1 -9 -9 2 2 3 3 1 3 -9 -9 3 1 2 1 3 3 1 2 -9 -9 -9 -9 3 1 3 3 3 3 1 3 3 3 1 3 3 3 -9 -9 1 1 -9 -9 1 1 3 1 3 3 -9 -9 1 3 1 1 3 1 3 3 3 3 1 1 1 3 1 1 3 1 -9 -9 1 1 3 3 1 2 -9 -9 2 2 3 3 3 3 2 2 3 3 3 3 3 3 1 1 1 1 3 3 1 1
1 BD18 1 1 1 -9 1 1 1 1 1 1 1 1 3 3 1 2 1 1 2 2 3 1 1 3 1 3 3 3 2 2 1 3 3 1 3 3 3 3 1 1 3 3 1 1 3 3 3 3 3 3 3 3 1 1 3 3 1 1 3 1 -9 -9 2 2 3 3 3 3 2 1 3 3 1 1 3 2 1 1 3 1 2 2 1 2 3 1 1 3 3 3 1 1 1 3 1 1 3 3 -9 -9 1 1 1 1 3 1 3 3 3 1 1 1 1 3 3 3 1 1 3 3 4 4 3 3 1 1 1 1 3 3 1 1 2 2 1 1 1 1 1 1 3 3 1 1 3 3 3 3 1 1 3 3 1 1 3 3 1 1 3 3 3 3 1 3 1 1 1 1 1 1 3 3 1 1 1 1 2 2 3 3 1 3 1 1 3 1 1 1 3 3 2 2 -9 -9 3 3 3 3 3 3 3 3 1 3 3 3 1 1 3 3 -9 -9 1 1 -9 -9 1 1 3 1 3 3 1 1 3 3 1 1 -9 -9 3 1 3 3 1 1 3 3 1 1 -9 -9 -9 -9 1 1 1 3 1 1 -9 -9 2 2 3 1 1 3 2 2 1 3 1 3 3 3 1 1 1 1 3 3 1 1
1 BD2_11 1 1 1 -9 1 1 1 1 3 3 3 3 1 1 1 1 1 2 1 1 3 3 3 3 3 3 3 3 2 2 1 3 1 1 1 3 1 3 1 1 -9 -9 1 1 -9 -9 1 3 1 3 -9 -9 1 1 3 3 1 1 1 1 2 2 2 2 1 1 1 1 1 1 3 3 1 1 2 2 3 1 3 3 -9 -9 1 2 3 1 -9 -9 3 3 1 1 1 1 1 1 3 3 3 3 1 1 3 3 3 3 1 3 3 1 1 1 3 3 -9 -9 1 1 3 3 4 4 1 3 3 3 1 1 3 3 2 2 2 2 1 1 1 1 1 1 3 3 -9 -9 1 1 3 3 1 1 1 1 1 1 3 3 1 1 1 1 1 3 3 3 1 1 1 1 1 1 1 1 3 3 3 3 1 2 3 3 1 3 1 1 1 1 2 2 1 1 2 2 -9 -9 3 3 -9 -9 1 1 3 3 1 3 3 3 3 3 3 3 -9 -9 1 1 -9 -9 1 1 1 1 3 3 1 1 1 3 1 1 3 1 3 3 1 1 3 3 1 3 1 1 1 1 -9 -9 -9 -9 3 3 -9 -9 1 1 2 2 3 3 3 3 2 2 3 3 1 3 1 1 3 3 1 1 1 1 1 1
1 BD2_12 1 1 1 -9 1 1 1 1 3 3 3 1 1 1 1 1 2 2 1 1 3 3 3 3 1 3 3 3 2 2 3 3 1 1 1 3 1 3 1 1 3 3 1 1 3 3 1 3 1 3 3 3 1 1 1 3 1 1 3 1 2 2 2 2 1 3 1 1 1 1 3 3 1 1 2 2 3 1 3 1 2 2 1 2 3 3 1 1 3 3 1 1 1 1 1 1 3 3 3 3 1 1 3 3 3 3 1 3 1 1 1 1 -9 -9 -9 -9 3 1 3 3 4 4 1 3 3 3 1 1 3 3 2 2 2 2 1 1 1 1 1 1 3 3 -9 -9 1 3 3 3 1 1 3 1 1 1 3 3 1 1 1 1 3 3 3 3 1 1 1 1 2 1 1 1 3 3 1 3 1 2 3 3 1 3 3 3 1 1 2 1 1 3 2 2 -9 -9 3 3 1 1 1 3 3 3 1 3 3 3 3 3 3 3 -9 -9 2 1 -9 -9 1 1 3 1 3 3 3 1 1 3 1 1 -9 -9 3 3 1 1 3 3 3 3 2 1 -9 -9 -9 -9 2 2 3 3 2 2 1 1 2 2 3 3 3 3 2 2 3 3 1 1 1 3 3 3 1 1 1 1 1 1
1 BD2_24 1 1 1 -9 1 1 1 3 1 1 3 1 1 3 1 1 2 2 2 1 3 1 1 1 3 3 3 3 2 2 3 3 1 1 1 1 1 1 1 1 3 3 1 1 1 3 1 1 3 3 -9 -9 1 1 1 1 1 1 3 1 2 2 2 2 3 3 3 3 1 1 1 1 1 1 2 2 3 1 1 1 2 2 1 1 3 1 1 3 3 3 1 1 1 1 1 1 1 3 1 3 1 1 1 1 3 3 1 3 3 3 1 1 -9 -9 3 3 3 1 3 3 4 4 1 3 1 1 1 1 1 3 2 2 2 2 1 1 1 1 1 1 3 3 -9 -9 3 3 3 3 1 1 1 1 1 1 1 3 1 1 3 3 3 3 3 3 1 1 1 1 2 2 1 3 3 3 3 3 2 2 3 3 1 3 1 1 -9 -9 2 2 1 1 2 2 -9 -9 3 1 -9 -9 3 3 3 3 1 3 3 3 1 3 3 3 -9 -9 1 1 -9 -9 1 1 -9 -9 3 3 3 3 3 3 1 1 -9 -9 3 1 3 3 3 3 3 3 2 2 -9 -9 -9 -9 1 1 3 3 1 2 -9 -9 1 2 3 3 1 1 2 2 1 3 1 3 3 3 3 3 1 1 3 3 1 1
1 BD2_25 1 1 1 -9 1 1 1 1 -9 -9 3 3 1 1 1 1 2 2 2 1 3 3 3 3 -9 -9 3 3 -9 -9 3 3 1 1 3 3 3 3 1 1 -9 -9 1 1 1 1 1 1 3 3 1 3 1 1 1 1 1 1 1 1 2 2 2 2 1 1 1 1 1 1 3 3 1 1 2 2 3 1 1 1 1 2 1 2 3 3 -9 -9 3 3 1 1 1 3 1 1 3 3 3 3 1 1 3 1 3 3 3 3 -9 -9 1 1 -9 -9 3 3 3 1 3 3 -9 -9 3 3 1 1 1 1 3 3 2 2 2 2 1 1 1 1 1 1 3 3 -9 -9 1 3 3 3 1 1 3 3 1 1 1 3 3 3 1 1 3 3 3 3 1 1 1 1 2 2 1 1 3 1 3 3 1 1 3 3 3 3 3 3 3 1 1 1 1 1 2 2 -9 -9 3 3 3 1 3 3 3 3 3 3 3 3 3 3 3 3 -9 -9 1 1 -9 -9 1 1 3 3 3 3 3 1 3 3 1 1 3 1 3 3 1 3 3 3 1 3 -9 -9 -9 -9 -9 -9 2 1 3 3 -9 -9 -9 -9 2 2 3 3 3 3 2 2 3 3 1 1 1 3 -9 -9 1 1 1 1 1 1
1 BD2_26 1 1 1 -9 1 1 1 1 -9 -9 3 3 1 1 1 1 2 2 2 1 -9 -9 1 3 3 3 3 3 2 2 3 3 1 1 1 3 1 3 1 1 3 3 1 1 1 1 1 1 3 3 1 3 1 1 1 3 1 1 1 1 2 2 2 2 1 3 1 3 1 1 1 3 1 1 2 2 -9 -9 1 1 1 2 2 2 3 1 3 3 3 3 1 1 1 3 1 1 3 3 1 3 1 1 3 1 3 3 1 3 3 3 1 1 -9 -9 -9 -9 1 1 3 3 4 4 3 3 1 1 1 1 3 3 2 2 2 2 1 1 1 1 1 1 3 3 -9 -9 1 3 3 3 1 1 3 1 1 1 1 3 3 1 -9 -9 3 3 3 3 1 1 1 1 -9 -9 1 1 3 1 3 3 1 2 3 3 1 3 1 1 3 1 -9 -9 1 1 2 2 -9 -9 3 1 1 1 3 3 3 3 1 3 3 3 3 3 3 3 -9 -9 1 1 -9 -9 1 1 3 3 3 3 3 1 3 3 1 1 -9 -9 3 3 1 3 3 3 3 3 2 2 -9 -9 -9 -9 2 1 3 3 -9 -9 -9 -9 2 2 3 3 1 3 2 2 1 3 1 3 1 3 3 3 1 1 1 1 1 1
1 BD2_31 1 1 1 -9 1 3 1 3 1 1 3 1 3 3 1 1 1 2 2 2 -9 -9 1 1 3 3 3 3 2 2 1 1 -9 -9 3 3 3 3 1 1 3 3 1 2 -9 -9 1 3 1 3 1 3 1 1 1 3 1 1 1 1 2 2 2 2 1 3 1 3 2 1 3 3 1 1 2 2 1 1 1 1 2 2 2 2 1 1 3 3 3 3 3 1 3 3 3 1 1 3 3 3 1 1 1 1 3 1 3 3 1 1 1 1 1 3 3 3 1 1 3 3 4 4 1 3 1 1 1 2 1 3 2 2 2 2 1 1 1 1 1 1 3 3 -9 -9 3 3 3 3 1 1 3 1 1 1 1 1 3 1 1 3 3 3 1 3 1 1 1 1 2 1 3 3 1 1 1 1 2 2 3 3 1 1 1 1 1 1 2 1 3 3 2 2 -9 -9 3 3 1 1 1 3 3 3 1 1 3 3 3 3 3 3 -9 -9 1 1 -9 -9 3 1 3 3 3 3 3 1 3 3 1 1 3 1 1 1 1 3 1 1 1 3 1 1 -9 -9 -9 -9 1 1 3 3 1 1 -9 -9 1 2 3 3 1 1 2 2 1 1 3 3 3 3 1 1 3 1 1 3 1 1
1 BD2_32 1 1 1 -9 3 3 3 3 1 1 1 1 3 3 1 2 2 2 2 2 1 1 1 1 3 3 3 3 1 2 1 1 -9 -9 3 3 3 3 1 1 3 3 1 2 3 3 3 3 1 1 3 3 1 1 3 3 1 1 1 1 3 3 2 2 1 3 1 3 2 1 3 3 1 1 2 2 1 1 1 1 1 1 1 1 3 1 3 3 3 3 3 1 1 3 3 1 1 3 1 3 1 1 1 1 1 1 3 3 3 3 1 1 1 1 3 3 1 1 3 3 4 4 3 3 1 1 1 1 1 1 2 2 2 2 1 1 3 1 1 1 3 3 1 1 3 3 3 3 1 1 1 1 1 3 1 1 3 3 3 3 1 3 3 3 1 1 1 1 1 1 3 3 1 1 1 1 2 2 3 3 1 1 1 1 1 1 2 1 1 3 2 2 -9 -9 3 3 3 3 1 3 3 1 1 3 3 3 3 3 3 3 -9 -9 1 1 -9 -9 1 1 3 3 3 3 1 1 3 3 1 1 -9 -9 1 1 1 1 1 3 1 3 1 1 3 1 -9 -9 1 1 3 3 1 1 3 3 2 2 1 1 1 1 2 2 1 1 3 3 3 3 1 1 3 3 1 3 1 1
1 BD2_36 1 1 1 -9 1 3 1 3 1 1 3 3 1 3 1 2 1 2 2 1 3 3 3 3 3 3 3 3 1 1 1 3 -9 -9 3 3 3 3 1 1 3 3 1 1 1 3 1 1 1 3 3 3 1 1 1 1 1 1 1 1 2 2 2 2 1 3 1 3 1 1 3 3 1 1 2 2 3 1 3 1 -9 -9 2 2 3 1 1 1 3 3 1 1 1 1 1 1 3 3 3 3 1 1 1 1 3 3 1 1 3 1 1 1 -9 -9 3 3 3 1 3 3 -9 -9 1 3 1 1 1 1 1 3 1 1 2 2 3 1 3 1 1 1 3 1 -9 -9 1 3 3 3 1 1 3 1 1 3 1 3 1 1 1 1 1 3 3 3 1 1 1 1 2 2 1 1 3 3 1 1 1 2 3 3 1 3 3 1 -9 -9 1 1 3 3 2 2 -9 -9 3 1 1 1 1 3 3 1 1 3 3 3 1 3 3 3 -9 -9 2 1 -9 -9 1 1 1 1 3 3 3 3 3 3 1 1 3 1 3 3 3 3 1 1 3 3 2 1 1 1 -9 -9 1 1 3 3 2 2 1 1 2 2 3 3 -9 -9 2 2 3 3 1 3 1 3 3 3 3 1 3 3 1 1
1 BD2_38 1 1 1 -9 1 1 1 1 -9 -9 3 1 3 3 1 2 1 2 1 1 3 3 3 3 3 3 3 3 -9 -9 3 3 1 1 3 3 3 3 1 1 3 3 1 1 1 3 1 1 3 3 -9 -9 1 1 1 1 1 1 3 1 2 2 2 2 3 3 1 1 1 1 3 3 1 1 2 2 -9 -9 3 3 1 2 2 2 1 1 3 3 3 3 1 1 1 3 3 1 3 3 3 3 1 1 3 1 3 3 1 1 3 3 1 1 -9 -9 3 3 3 3 3 3 4 4 1 1 1 1 1 2 1 1 1 1 2 2 1 1 3 1 1 1 3 1 -9 -9 1 3 3 3 1 1 1 1 1 3 3 3 1 1 1 1 3 3 3 3 1 1 1 1 2 2 1 1 3 3 1 3 2 2 3 3 3 3 1 1 1 1 -9 -9 1 3 2 2 -9 -9 3 1 1 1 1 1 3 1 1 3 3 3 1 3 3 3 -9 -9 2 1 -9 -9 1 1 1 1 3 3 3 3 3 3 1 1 -9 -9 3 3 1 3 1 3 3 3 2 1 1 1 -9 -9 2 1 3 3 2 2 -9 -9 2 2 3 3 3 3 2 2 3 3 1 3 3 3 3 3 1 1 1 3 1 1
1 BD2_410 1 1 1 -9 1 1 3 3 1 1 3 1 1 3 1 1 2 2 1 1 3 1 1 3 3 3 3 3 -9 -9 3 3 1 1 3 3 3 3 1 1 1 1 1 1 -9 -9 3 3 1 3 3 3 1 1 1 3 1 1 3 1 2 2 2 2 1 3 1 3 1 1 1 3 1 1 2 2 1 1 3 1 1 2 1 2 1 1 3 3 3 3 -9 -9 1 3 3 1 3 3 3 3 1 1 3 1 3 3 3 3 1 1 1 1 1 1 3 3 3 1 3 3 4 4 1 1 -9 -9 1 1 3 3 2 2 3 2 1 1 1 1 1 1 3 3 -9 -9 1 3 1 3 1 1 3 3 1 1 3 3 1 1 -9 -9 3 3 3 3 1 1 1 1 2 1 1 1 3 1 1 1 1 2 3 3 3 3 -9 -9 1 1 2 1 1 1 2 2 -9 -9 3 3 1 1 1 3 3 3 1 3 3 3 1 1 3 3 -9 -9 2 1 -9 -9 1 1 3 1 3 3 3 1 3 3 1 1 -9 -9 3 1 1 3 3 3 1 3 1 1 1 1 -9 -9 2 1 1 1 2 2 -9 -9 2 2 3 3 1 3 2 2 1 3 1 3 3 3 3 3 1 1 1 3 1 1
1 BD2_56 1 1 1 -9 1 1 1 3 1 1 3 1 1 3 1 1 2 2 1 1 3 3 3 3 3 3 3 3 1 1 1 3 3 1 3 3 3 3 1 1 1 3 1 1 1 3 1 3 1 3 3 3 1 1 1 3 1 1 1 1 2 3 1 2 1 3 1 1 1 1 3 3 1 1 3 2 1 1 3 1 2 2 2 2 3 1 1 3 3 3 1 1 1 1 1 1 3 3 3 3 1 1 3 3 3 3 3 3 3 1 1 1 -9 -9 3 3 3 1 3 3 4 4 1 1 1 1 1 1 3 3 2 2 -9 -9 1 1 3 1 1 1 3 3 -9 -9 1 3 1 3 1 1 3 3 1 3 3 3 1 1 1 1 1 3 1 3 1 1 1 1 2 1 1 1 3 3 1 3 1 2 3 3 1 3 3 3 1 1 2 1 -9 -9 1 2 -9 -9 3 1 1 1 3 3 3 1 3 3 3 3 1 1 3 3 -9 -9 1 1 -9 -9 1 1 1 1 3 3 3 1 3 3 1 1 -9 -9 1 1 1 1 1 3 3 3 1 1 1 1 -9 -9 2 1 1 3 2 2 3 3 2 2 3 1 3 3 2 2 3 3 1 3 3 3 3 3 3 1 1 1 1 1
1 BD23 1 1 1 -9 1 1 3 3 1 1 3 3 3 3 1 2 1 2 2 1 3 1 -9 -9 3 3 3 3 -9 -9 1 3 -9 -9 3 3 1 3 1 3 3 3 1 2 -9 -9 1 3 1 3 3 3 1 1 3 3 1 1 3 3 2 2 1 2 3 3 1 3 2 1 3 3 1 1 2 2 3 1 1 1 1 1 1 1 1 1 3 3 -9 -9 3 1 3 3 3 1 3 3 1 3 1 1 1 1 3 1 3 3 3 1 1 1 -9 -9 3 3 1 1 3 3 4 4 3 3 1 1 2 2 1 3 2 2 2 2 1 1 3 1 1 1 3 3 -9 -9 3 3 3 3 1 1 3 1 3 3 1 1 3 1 3 3 3 3 1 1 1 1 1 1 1 1 3 3 1 1 1 1 2 2 3 3 1 1 1 1 1 1 2 1 3 3 2 2 -9 -9 3 1 3 1 1 3 3 1 1 3 3 3 1 1 3 3 -9 -9 1 1 -9 -9 3 1 3 3 3 3 1 1 3 3 1 1 3 1 1 1 1 3 1 1 1 3 2 1 -9 -9 -9 -9 1 1 -9 -9 1 1 -9 -9 1 2 3 3 -9 -9 2 2 1 3 1 3 3 3 1 3 3 1 1 3 1 1
1 BD24 1 1 1 -9 1 1 1 3 1 1 3 1 3 3 1 2 1 1 2 2 -9 -9 1 1 3 3 3 3 1 1 1 1 -9 -9 3 3 3 3 1 1 3 3 1 2 1 1 3 3 1 3 3 3 1 1 3 3 1 1 3 3 2 2 1 2 3 3 1 3 2 1 3 3 1 1 3 2 1 1 3 1 1 1 1 1 1 1 3 3 3 3 1 1 1 1 3 3 3 3 1 3 1 1 1 1 3 1 3 3 3 1 1 1 -9 -9 3 3 1 1 3 3 4 4 3 3 1 1 1 1 1 3 2 2 2 2 1 1 1 1 1 1 3 3 -9 -9 3 3 3 3 1 1 1 1 1 1 1 3 1 1 1 3 1 1 1 3 1 1 1 1 1 1 3 3 1 1 1 1 2 2 3 3 1 1 1 1 1 1 2 2 3 3 -9 -9 -9 -9 3 3 1 1 3 3 3 3 3 3 3 3 1 3 3 3 -9 -9 1 1 -9 -9 3 1 3 1 3 3 1 1 3 3 1 1 -9 -9 3 1 1 1 1 1 1 3 2 1 -9 -9 -9 -9 1 1 1 3 1 1 -9 -9 2 2 3 3 1 1 2 2 1 1 1 3 3 3 1 3 3 1 1 3 1 1
1 BD31 1 1 1 -9 1 3 1 3 1 1 3 1 3 3 1 2 1 2 2 2 3 1 1 3 3 3 3 3 1 1 1 1 -9 -9 3 3 3 3 1 1 -9 -9 1 1 1 3 1 3 1 3 3 3 1 1 3 3 1 1 1 1 3 3 2 2 3 3 1 1 1 1 3 3 1 1 2 2 1 1 1 1 1 2 1 2 3 1 1 3 3 3 3 3 3 3 3 3 3 3 -9 -9 1 1 1 1 3 1 3 3 3 3 1 1 -9 -9 3 3 1 1 3 3 -9 -9 3 3 1 1 1 1 1 3 2 2 2 2 1 1 3 1 1 1 3 3 -9 -9 3 3 3 3 1 1 1 1 1 3 1 3 3 3 3 3 1 1 3 3 1 1 1 1 1 1 3 3 1 1 1 1 2 2 1 1 1 1 1 1 1 1 2 2 -9 -9 2 2 -9 -9 3 3 3 3 1 3 3 1 1 3 3 3 -9 -9 3 3 -9 -9 1 1 -9 -9 1 1 3 3 3 3 1 1 3 3 1 1 -9 -9 3 1 1 3 1 3 3 3 1 1 3 1 -9 -9 1 1 -9 -9 -9 -9 -9 -9 2 2 1 1 -9 -9 2 2 1 3 3 3 3 3 1 3 3 1 3 3 1 1
1 BD310 1 1 1 -9 1 3 1 3 1 1 3 1 3 3 1 1 1 1 2 2 3 1 1 3 1 3 3 3 2 2 1 1 3 1 3 3 3 3 1 1 -9 -9 1 2 3 3 3 3 1 1 3 3 1 1 3 3 1 1 3 1 -9 -9 2 2 3 3 1 1 1 1 3 3 1 1 2 2 1 1 3 1 2 2 1 2 3 1 1 3 3 3 1 1 -9 -9 3 3 1 3 -9 -9 1 1 1 1 3 1 3 3 3 3 1 1 1 1 3 3 1 1 3 3 4 4 3 3 -9 -9 1 1 1 1 2 2 2 2 1 1 3 3 1 1 3 3 -9 -9 3 3 3 3 1 1 3 1 1 3 1 3 3 3 1 1 1 3 1 3 1 1 1 1 1 1 3 3 1 1 1 1 -9 -9 3 3 1 1 1 1 1 1 2 1 3 3 1 2 -9 -9 3 3 1 1 1 3 -9 -9 -9 -9 3 3 1 3 3 3 -9 -9 1 1 -9 -9 3 1 3 3 3 3 1 1 3 3 1 1 3 1 3 1 1 3 1 3 1 1 2 1 3 1 -9 -9 1 1 1 3 1 1 -9 -9 1 2 3 1 -9 -9 2 2 1 3 3 3 3 3 1 1 3 1 3 3 1 1
1 BD34 1 1 1 -9 3 3 1 3 1 1 1 1 3 3 1 2 1 1 2 2 3 3 3 3 3 3 3 3 2 2 1 1 1 1 3 3 3 3 1 1 -9 -9 1 2 3 3 3 3 1 1 3 3 1 1 3 3 1 1 3 3 2 2 1 2 3 3 1 3 2 1 3 3 1 1 2 2 1 1 -9 -9 1 1 1 1 3 3 3 3 3 3 3 1 -9 -9 3 1 1 1 1 3 1 1 3 1 3 1 3 3 3 3 1 1 -9 -9 3 3 1 1 3 3 -9 -9 3 3 -9 -9 1 1 1 3 2 2 2 2 1 1 -9 -9 1 1 3 1 -9 -9 3 3 3 3 1 1 1 1 3 3 1 3 3 3 1 3 3 3 3 3 1 1 1 1 1 1 3 3 1 1 -9 -9 2 2 3 3 -9 -9 1 1 1 1 1 1 3 3 2 2 -9 -9 -9 -9 -9 -9 1 3 1 1 1 3 -9 -9 3 3 3 3 -9 -9 1 1 -9 -9 3 1 3 3 3 3 1 1 3 3 1 1 3 1 1 1 1 1 1 1 1 3 1 1 -9 -9 -9 -9 2 1 3 3 -9 -9 -9 -9 2 2 3 3 3 3 2 2 3 3 3 3 3 3 1 1 3 1 1 3 1 1
1 BD35 1 1 1 -9 1 3 1 3 1 1 1 1 3 3 2 2 1 2 2 1 3 1 -9 -9 1 3 3 3 2 2 1 1 -9 -9 3 3 3 3 1 1 -9 -9 1 1 -9 -9 1 3 1 3 1 3 1 1 3 3 1 1 3 3 2 2 1 2 3 3 1 3 2 1 3 3 1 1 2 2 -9 -9 3 1 1 1 1 1 1 1 3 3 3 3 3 1 1 3 3 3 1 3 1 3 1 1 1 1 3 1 3 3 3 3 1 1 -9 -9 3 3 3 1 3 3 4 4 3 3 1 1 1 1 1 3 2 2 2 2 -9 -9 3 3 1 1 1 1 -9 -9 3 3 3 3 1 1 1 1 3 3 1 3 3 3 1 3 1 3 3 3 1 1 1 1 1 1 3 3 1 1 1 1 2 2 3 3 1 3 1 1 1 1 1 1 3 3 1 2 -9 -9 3 1 3 1 1 3 1 1 1 3 3 3 1 3 3 3 -9 -9 1 1 -9 -9 1 1 3 1 3 3 1 1 1 3 1 1 3 1 3 1 3 3 1 1 3 3 1 1 -9 -9 -9 -9 1 1 1 3 1 2 -9 -9 2 2 3 3 1 3 2 2 1 3 3 3 3 3 1 1 1 1 1 3 1 1
1 BD38 1 1 1 -9 1 3 1 3 1 1 1 1 3 3 2 2 1 1 2 2 3 1 1 3 3 3 3 3 -9 -9 1 1 3 3 3 3 3 3 1 1 -9 -9 1 1 1 1 1 1 3 3 1 1 1 1 3 3 1 1 1 1 3 3 2 2 1 3 3 3 2 2 3 3 1 1 2 2 1 1 3 3 1 1 1 1 3 3 1 1 3 3 3 1 1 3 3 1 1 1 3 3 1 1 1 1 3 1 3 3 3 3 1 1 1 1 3 3 1 1 3 3 4 4 3 3 1 1 1 1 3 3 2 2 2 2 1 1 3 3 1 1 3 1 1 1 3 3 3 3 1 1 1 1 3 3 1 1 3 1 3 3 1 1 3 3 1 1 1 1 1 1 3 3 1 1 1 1 2 2 3 3 1 1 1 1 1 1 1 1 3 3 1 2 -9 -9 3 3 3 3 1 1 1 1 1 1 3 3 1 3 3 3 -9 -9 1 1 -9 -9 3 3 3 3 3 3 1 1 3 3 1 1 -9 -9 3 1 1 3 1 1 3 3 1 1 1 1 -9 -9 1 1 -9 -9 1 1 3 3 2 2 1 1 1 3 2 2 1 3 1 3 3 3 1 1 3 1 1 3 1 1
1 BD39 1 1 1 -9 1 3 1 3 1 1 3 1 3 3 1 2 1 2 2 1 3 1 1 3 1 1 3 3 2 2 1 1 -9 -9 1 3 1 3 1 1 3 3 2 2 3 3 3 3 1 3 3 3 1 1 1 3 1 1 1 1 2 3 2 2 1 3 1 1 1 1 3 3 1 1 2 2 1 1 1 1 2 2 1 2 3 1 1 3 3 3 1 1 1 3 3 1 1 1 1 3 1 1 1 1 3 1 3 3 3 1 1 1 1 3 -9 -9 3 1 3 3 4 4 3 3 -9 -9 1 1 1 3 2 2 2 2 1 1 3 1 1 1 3 3 1 1 3 3 3 3 1 1 3 3 1 3 3 3 3 3 1 1 1 3 1 1 1 1 1 1 2 1 3 3 1 1 1 3 1 2 3 3 1 1 1 1 3 1 2 1 1 3 1 2 -9 -9 3 3 1 1 1 3 3 1 1 3 3 3 1 3 3 3 -9 -9 1 1 -9 -9 1 1 3 1 3 3 3 1 3 3 1 1 -9 -9 3 1 3 3 1 3 1 1 1 1 -9 -9 -9 -9 1 1 -9 -9 1 2 -9 -9 1 2 3 1 -9 -9 2 2 1 3 3 3 3 3 1 1 1 1 1 3 1 1
1 BD41 1 1 1 -9 1 3 3 3 1 1 3 1 3 3 1 1 1 1 2 2 3 1 3 3 1 3 3 3 2 2 1 1 -9 -9 3 3 3 3 1 1 -9 -9 1 2 -9 -9 1 3 1 3 -9 -9 1 1 1 3 1 1 3 3 2 2 1 2 3 3 3 3 2 1 3 3 1 1 2 2 1 1 1 1 -9 -9 1 2 1 1 3 3 3 3 1 1 3 3 1 1 1 3 1 3 1 1 1 1 3 3 1 3 3 1 -9 -9 -9 -9 -9 -9 -9 -9 -9 -9 -9 -9 -9 -9 -9 -9 -9 -9 -9 -9 2 2 -9 -9 -9 -9 -9 -9 -9 -9 -9 -9 -9 -9 -9 -9 3 3 -9 -9 -9 -9 -9 -9 3 3 -9 -9 -9 -9 -9 -9 -9 -9 1 1 1 1 2 1 1 3 3 1 1 1 2 2 3 3 1 1 1 1 1 1 1 1 3 3 2 2 -9 -9 3 3 3 3 3 3 3 1 1 3 3 3 1 3 3 3 -9 -9 1 1 -9 -9 1 1 3 1 3 3 3 1 3 3 1 1 3 1 1 1 1 1 1 3 1 3 2 1 -9 -9 -9 -9 1 1 -9 -9 -9 -9 -9 -9 1 2 3 3 -9 -9 2 2 3 3 3 3 3 3 1 3 3 3 1 3 1 1
1 BD42 1 1 1 -9 1 1 3 3 1 1 1 1 3 3 1 2 1 2 2 2 3 1 1 3 1 3 3 3 2 2 1 1 -9 -9 3 3 3 3 1 1 -9 -9 1 1 1 1 1 1 3 3 1 1 1 1 1 3 1 1 3 3 2 2 -9 -9 3 3 1 3 2 1 3 3 1 1 2 2 1 1 1 1 1 1 1 1 3 1 3 3 3 3 3 1 3 3 3 1 1 3 3 3 1 1 1 1 3 3 1 3 3 1 1 1 -9 -9 3 3 3 1 3 3 4 4 3 3 1 1 1 1 1 1 2 2 2 2 1 1 3 3 1 1 3 3 1 1 3 3 3 3 1 1 1 1 3 3 1 3 3 1 3 3 3 3 1 3 1 1 1 1 2 1 1 3 3 1 1 1 2 2 3 3 1 1 1 1 1 1 2 1 3 3 2 2 -9 -9 3 1 3 3 3 3 1 1 1 3 3 3 1 1 3 3 -9 -9 1 1 -9 -9 1 1 3 1 3 3 3 1 3 3 1 1 3 1 1 1 1 3 1 3 3 3 2 1 -9 -9 -9 -9 1 1 -9 -9 1 1 -9 -9 2 2 3 3 -9 -9 2 2 1 3 3 3 3 3 1 3 3 1 1 3 1 1
1 BO12 1 1 1 -9 1 1 3 3 1 1 1 1 3 3 1 2 2 2 2 1 3 3 3 3 3 3 3 3 2 2 1 1 -9 -9 1 3 1 3 1 1 -9 -9 1 2 1 1 1 3 1 1 3 3 1 1 3 3 1 1 3 1 -9 -9 2 2 3 3 1 3 2 1 3 3 1 1 2 2 1 1 1 1 1 2 1 2 3 3 1 3 3 3 -9 -9 1 3 3 3 3 3 3 3 1 1 1 1 1 1 1 3 3 1 -9 -9 -9 -9 -9 -9 -9 -9 -9 -9 -9 -9 3 3 3 1 -9 -9 -9 -9 2 2 -9 -9 3 3 -9 -9 -9 -9 -9 -9 1 1 -9 -9 -9 -9 -9 -9 -9 -9 -9 -9 -9 -9 3 3 3 3 -9 -9 -9 -9 1 1 1 1 1 1 1 3 1 1 1 3 2 2 1 1 1 1 1 1 1 1 2 2 3 3 1 2 -9 -9 3 1 3 3 1 3 3 1 1 3 3 3 1 1 3 3 -9 -9 1 1 -9 -9 1 1 3 1 3 3 1 1 3 3 1 1 3 1 3 1 1 3 1 1 1 1 1 1 -9 -9 -9 -9 1 1 1 1 1 2 -9 -9 2 2 3 1 3 3 2 2 3 3 3 3 1 3 1 3 3 1 3 3 1 1
1 BO14 1 1 1 -9 1 1 1 3 1 1 3 1 3 3 2 2 1 2 2 2 3 3 3 3 1 3 3 3 2 2 1 1 1 1 3 3 3 3 1 1 -9 -9 1 2 1 1 1 3 3 3 1 3 1 1 3 3 1 1 1 1 3 3 2 2 3 3 1 3 1 1 3 3 1 1 2 2 1 1 1 1 1 2 1 2 3 1 3 3 3 3 3 1 3 3 3 1 3 3 -9 -9 1 1 1 1 1 1 3 3 1 1 1 1 3 3 3 3 1 1 3 3 4 4 3 3 1 1 1 1 1 3 2 2 2 2 1 1 1 1 1 1 3 1 1 1 3 3 3 3 1 1 3 1 1 1 1 3 3 1 1 3 1 3 1 3 1 1 1 1 1 1 3 3 1 1 1 1 1 2 1 1 1 1 1 1 1 1 2 1 3 3 1 2 -9 -9 3 3 3 3 1 1 3 3 1 3 3 3 1 1 3 3 -9 -9 1 1 -9 -9 1 1 3 1 3 3 1 1 3 3 1 1 3 1 1 1 1 3 1 1 1 3 1 1 -9 -9 -9 -9 1 1 -9 -9 1 1 -9 -9 1 2 1 1 3 3 2 2 3 3 1 3 3 3 3 3 3 1 3 3 1 1
1 BO32 1 1 1 -9 3 3 1 3 1 1 1 1 3 3 1 2 1 1 2 2 3 1 1 1 3 3 3 3 -9 -9 1 1 1 1 3 3 3 3 1 1 3 3 2 2 -9 -9 3 3 3 3 3 3 1 1 3 3 1 1 1 1 3 3 2 2 3 3 1 3 2 1 3 3 1 1 3 2 1 1 1 1 1 2 1 1 3 1 3 3 3 3 1 1 3 3 3 3 3 3 -9 -9 1 1 1 1 3 1 1 3 3 3 1 1 -9 -9 3 3 1 1 3 3 4 4 1 3 1 1 2 2 -9 -9 2 2 2 2 1 1 3 1 1 1 3 1 -9 -9 3 3 3 3 1 1 3 3 1 3 3 3 3 1 1 3 1 3 1 1 1 1 1 1 1 1 1 3 3 1 1 3 2 2 3 3 1 1 1 1 1 1 -9 -9 3 3 1 2 -9 -9 3 1 3 1 1 1 3 1 3 3 3 3 3 3 3 3 -9 -9 1 1 -9 -9 1 1 3 3 3 3 1 1 3 3 1 1 -9 -9 1 1 1 1 1 3 1 1 1 1 3 1 -9 -9 1 1 3 3 -9 -9 3 3 2 2 1 1 1 1 2 2 1 1 3 3 3 3 1 3 3 3 3 3 1 1
1 BO41 1 1 1 -9 1 1 3 3 1 1 3 1 3 3 1 2 1 1 2 2 -9 -9 1 1 3 3 3 3 1 2 1 1 3 3 3 3 3 3 1 1 3 3 1 1 1 3 3 3 3 3 3 3 1 1 3 3 1 1 1 1 3 3 2 2 3 3 1 1 1 1 3 3 1 1 3 2 1 1 3 1 -9 -9 1 1 3 1 3 3 3 3 3 1 1 3 3 3 3 3 1 1 1 1 1 1 1 1 1 1 3 1 1 1 1 3 3 3 1 1 3 3 4 4 3 3 1 1 1 1 3 3 2 2 2 2 3 3 1 1 1 1 3 1 -9 -9 3 3 3 3 1 1 3 3 1 1 3 3 3 1 1 3 3 3 1 1 1 1 1 1 1 1 1 1 1 1 1 1 1 2 3 3 1 1 1 1 -9 -9 2 1 1 3 1 2 -9 -9 3 3 3 3 1 3 3 3 1 1 3 3 1 1 3 3 -9 -9 1 1 -9 -9 1 1 3 1 3 3 1 1 3 3 1 1 3 1 3 1 1 1 1 3 1 1 1 1 -9 -9 -9 -9 1 1 -9 -9 1 1 -9 -9 1 1 1 1 1 1 2 2 1 1 3 3 3 3 3 3 3 1 3 3 1 1
1 BO42 1 1 1 -9 1 1 1 3 1 1 3 1 3 3 1 1 1 1 2 2 -9 -9 1 3 1 3 1 3 1 2 1 1 -9 -9 3 3 3 3 1 1 -9 -9 1 2 1 1 1 3 1 3 3 3 1 1 3 3 1 1 1 1 -9 -9 1 2 1 3 1 1 1 1 3 3 1 1 3 2 1 1 3 1 2 2 1 1 1 1 3 3 3 3 1 1 1 1 3 3 3 3 1 1 1 1 3 1 3 1 1 3 3 1 1 1 -9 -9 3 3 1 1 3 3 4 4 3 3 1 1 1 1 1 3 2 2 2 2 3 3 3 1 1 1 3 1 -9 -9 3 3 3 3 1 1 3 3 1 3 3 3 3 3 1 3 1 3 1 1 1 1 1 1 1 1 1 3 1 1 1 3 2 2 3 3 1 1 1 1 -9 -9 2 1 1 3 1 2 -9 -9 3 3 3 1 1 3 3 1 1 3 3 3 1 1 3 3 -9 -9 1 1 -9 -9 1 1 3 1 3 3 1 1 3 3 1 1 -9 -9 3 1 1 3 1 3 1 1 1 1 -9 -9 -9 -9 1 1 -9 -9 -9 -9 -9 -9 1 2 3 1 -9 -9 2 2 1 3 3 3 3 3 3 3 1 1 1 3 1 1
1 BO43 1 1 1 -9 1 3 1 3 1 1 1 1 3 3 -9 -9 1 2 2 2 1 1 1 1 3 3 3 3 1 2 1 1 -9 -9 3 3 3 3 1 1 3 3 1 2 1 3 1 3 1 3 3 3 1 1 3 3 1 1 1 1 3 3 -9 -9 3 3 1 1 1 1 3 3 1 1 3 2 -9 -9 3 3 1 2 2 2 3 1 1 3 3 3 -9 -9 3 3 3 3 1 3 -9 -9 1 1 1 1 3 1 3 3 3 3 1 1 1 1 3 3 1 1 3 3 4 4 3 3 1 1 1 1 1 3 2 2 2 2 1 1 1 1 1 1 3 3 1 1 3 3 3 3 1 1 3 1 1 1 3 3 3 1 1 3 1 3 1 3 1 1 1 1 1 1 3 3 1 1 1 1 2 2 3 3 1 1 1 1 -9 -9 2 2 3 3 2 2 -9 -9 3 1 3 1 1 3 3 3 1 1 3 3 1 3 3 3 -9 -9 1 1 -9 -9 1 1 3 1 3 3 1 1 3 3 1 1 -9 -9 3 1 1 1 1 1 1 3 2 1 -9 -9 -9 -9 1 1 -9 -9 1 2 -9 -9 1 2 1 1 1 1 2 2 1 1 3 3 1 3 1 1 3 1 1 3 1 1
1 BO44 1 1 1 -9 1 3 1 1 1 1 1 1 3 3 1 2 1 2 2 2 3 1 -9 -9 1 3 3 3 -9 -9 1 1 3 3 3 3 3 3 1 1 3 3 2 2 1 1 1 1 3 3 1 3 1 1 3 3 1 1 3 1 -9 -9 2 2 3 3 1 3 1 1 3 3 1 1 3 2 1 1 3 1 1 2 2 2 1 1 3 3 3 3 -9 -9 3 3 3 1 1 3 -9 -9 1 1 1 1 3 1 3 3 3 1 1 1 1 1 -9 -9 -9 -9 3 3 4 4 3 3 1 1 1 1 -9 -9 2 2 -9 -9 1 1 -9 -9 -9 -9 3 3 1 1 -9 -9 3 3 1 1 3 1 1 3 3 3 -9 -9 1 1 -9 -9 -9 -9 1 1 1 1 1 1 3 3 1 1 1 1 2 2 3 3 1 1 1 1 -9 -9 2 2 3 3 2 2 -9 -9 3 1 3 3 1 3 -9 -9 1 3 3 3 1 3 3 3 -9 -9 1 1 -9 -9 1 1 3 1 3 3 1 1 3 3 1 1 3 1 3 1 1 3 1 1 3 3 1 1 3 1 -9 -9 1 1 3 3 1 2 -9 -9 2 2 3 1 -9 -9 2 2 1 3 3 3 3 3 1 3 3 1 3 3 1 1
1 BO51 1 1 1 -9 1 1 3 3 1 1 3 1 3 3 1 1 1 2 2 2 3 1 -9 -9 1 3 3 3 2 2 1 1 -9 -9 3 3 3 3 1 1 3 3 1 2 1 3 3 3 1 3 3 3 1 1 3 3 1 1 -9 -9 -9 -9 2 2 3 3 1 3 1 1 3 3 1 1 -9 -9 1 1 1 1 1 1 1 1 1 1 -9 -9 3 3 3 1 1 3 3 3 3 3 1 3 1 1 3 1 1 1 3 3 3 3 1 1 -9 -9 -9 -9 1 1 3 3 -9 -9 3 3 1 1 1 2 1 1 2 2 2 2 1 1 3 1 1 1 3 3 -9 -9 3 3 3 3 1 1 3 1 1 3 3 3 3 1 1 3 3 3 1 3 1 1 1 1 1 1 3 3 1 1 1 1 2 2 3 3 1 1 1 1 1 1 -9 -9 1 3 2 2 -9 -9 3 1 3 1 1 1 3 1 1 1 3 3 1 1 3 3 -9 -9 1 1 -9 -9 1 1 3 1 3 3 1 1 3 3 1 1 3 1 -9 -9 3 3 1 1 1 3 -9 -9 -9 -9 -9 -9 1 1 1 3 -9 -9 -9 -9 1 2 3 1 1 3 -9 -9 -9 -9 3 3 3 3 -9 -9 -9 -9 3 3 1 1
1 BO52 1 1 1 -9 1 1 3 3 1 1 3 1 3 3 1 2 1 2 2 2 3 1 1 3 1 3 3 3 2 2 1 1 -9 -9 3 3 3 3 1 1 -9 -9 1 1 -9 -9 1 3 1 3 1 3 1 1 3 3 1 1 1 1 3 3 2 2 3 3 3 3 1 1 3 3 1 1 2 2 1 1 1 1 1 2 1 2 1 1 3 3 3 3 1 1 1 3 3 1 3 3 -9 -9 1 1 1 1 3 1 3 3 3 1 1 1 -9 -9 3 3 1 1 3 3 -9 -9 3 3 1 1 1 2 1 1 2 2 2 2 1 1 3 1 1 1 3 1 -9 -9 3 3 3 3 1 1 3 1 1 3 3 3 3 1 1 1 -9 -9 1 3 1 1 1 1 1 1 3 3 1 1 1 1 2 2 3 3 1 1 1 1 1 1 1 1 3 3 1 2 -9 -9 3 3 3 3 1 1 3 1 1 3 3 3 1 1 3 3 -9 -9 1 1 -9 -9 1 1 3 1 3 3 1 1 3 3 1 1 3 1 1 1 3 3 1 1 1 3 1 1 -9 -9 -9 -9 1 1 -9 -9 -9 -9 -9 -9 1 2 1 1 -9 -9 2 2 1 3 3 3 3 3 3 3 1 1 3 3 1 1
1 BO55 1 1 1 -9 1 1 3 3 1 1 3 1 3 3 1 1 1 1 2 2 3 3 3 3 3 3 3 3 2 2 1 1 -9 -9 3 3 3 3 1 1 -9 -9 1 2 3 3 3 3 1 3 3 3 1 1 3 3 1 1 3 3 2 2 2 2 3 3 3 3 2 2 3 3 1 1 2 2 3 1 1 1 1 2 1 1 1 1 -9 -9 3 3 1 1 1 1 3 3 1 3 1 3 1 1 1 1 1 1 1 3 3 1 1 1 -9 -9 3 3 1 1 3 3 4 4 3 3 1 1 1 1 1 1 2 2 2 2 1 1 1 1 1 1 3 1 -9 -9 3 3 3 3 1 1 1 1 1 1 3 3 3 3 3 3 1 1 3 3 1 1 1 1 1 1 1 3 1 1 1 1 2 2 3 3 1 1 1 1 1 1 2 1 -9 -9 1 2 -9 -9 3 1 3 1 1 3 3 3 1 1 3 3 1 1 3 3 -9 -9 1 1 -9 -9 1 1 3 3 3 3 1 1 3 3 1 1 -9 -9 1 1 1 1 1 1 1 1 2 2 1 1 -9 -9 1 1 -9 -9 2 2 -9 -9 1 2 3 3 -9 -9 2 2 3 3 3 3 3 3 1 3 3 3 3 3 1 1
1 BO56 1 1 1 -9 1 1 3 3 1 1 3 1 3 3 1 1 1 2 2 2 3 1 1 3 3 3 3 3 2 2 1 1 -9 -9 1 3 1 3 1 1 3 3 1 2 3 3 3 3 1 3 3 3 1 1 3 3 1 1 3 3 2 2 2 2 3 3 1 3 -9 -9 3 3 1 1 2 2 1 1 1 1 1 2 1 1 3 1 3 3 3 3 1 1 -9 -9 3 3 1 3 -9 -9 1 1 1 1 1 1 3 3 -9 -9 1 1 -9 -9 3 3 1 1 3 3 4 4 3 3 1 1 1 1 1 1 2 2 2 2 1 1 3 1 1 1 3 1 -9 -9 3 3 3 3 1 1 3 1 1 1 3 3 3 3 1 3 1 3 -9 -9 1 1 1 1 1 1 3 3 1 1 1 1 2 2 3 3 1 1 1 1 1 1 1 1 3 3 1 2 -9 -9 3 1 3 1 1 3 3 3 1 1 3 3 1 1 3 3 -9 -9 1 1 -9 -9 1 1 3 3 3 3 1 1 3 3 1 1 -9 -9 1 1 1 1 1 1 1 3 2 1 1 1 -9 -9 1 1 1 3 2 2 -9 -9 1 2 3 3 -9 -9 2 2 1 3 1 3 3 3 1 1 3 3 3 3 1 1
1 HP55 1 1 1 -9 1 1 1 3 1 1 3 3 1 1 1 1 1 2 1 1 3 1 1 3 3 3 3 3 -9 -9 3 3 1 1 3 3 3 3 1 1 -9 -9 1 2 1 1 1 1 3 3 3 3 1 1 1 1 1 1 1 1 2 3 2 2 1 3 3 3 1 1 1 3 3 1 2 2 1 1 3 1 1 2 1 1 3 3 3 3 3 3 1 1 1 1 1 1 3 3 -9 -9 1 1 3 1 3 3 1 3 3 3 1 1 -9 -9 -9 -9 3 1 3 3 -9 -9 1 1 3 1 1 2 1 1 2 2 2 2 1 1 1 1 1 1 3 3 -9 -9 1 3 1 3 1 1 3 1 1 1 3 3 1 1 -9 -9 3 3 3 3 1 1 1 1 2 2 1 3 3 3 1 3 1 1 3 3 3 3 3 1 1 1 2 2 1 1 2 2 -9 -9 3 3 1 1 1 3 3 3 3 3 3 3 3 3 3 3 -9 -9 1 1 -9 -9 1 1 1 1 3 3 3 3 3 3 1 1 -9 -9 3 3 1 3 3 3 3 3 1 1 1 1 -9 -9 2 1 3 3 2 2 -9 -9 2 2 3 1 -9 -9 2 2 1 3 1 3 1 3 3 3 1 1 1 3 1 1
1 IB14 1 1 1 -9 1 3 1 3 1 1 -9 -9 1 1 1 1 1 1 1 1 3 3 3 3 3 3 1 3 2 2 1 3 -9 -9 3 3 3 3 1 1 3 3 1 2 1 1 1 1 1 3 1 1 2 1 1 3 1 1 1 1 -9 -9 1 2 1 3 1 3 2 1 3 3 1 1 2 2 1 1 1 1 1 1 1 1 3 1 3 3 3 3 1 1 1 3 1 1 3 3 -9 -9 1 1 3 1 3 3 1 3 3 1 -9 -9 -9 -9 -9 -9 -9 -9 -9 -9 -9 -9 -9 -9 1 1 -9 -9 -9 -9 2 2 -9 -9 -9 -9 -9 -9 -9 -9 -9 -9 1 1 -9 -9 3 3 -9 -9 -9 -9 -9 -9 3 3 -9 -9 1 3 -9 -9 -9 -9 1 1 1 1 2 1 1 3 3 3 3 3 1 1 3 3 3 3 3 1 -9 -9 2 2 1 3 2 2 -9 -9 3 3 3 1 3 3 3 3 3 3 3 3 3 3 3 3 -9 -9 1 1 -9 -9 1 1 3 1 3 3 3 1 3 3 1 1 3 1 3 3 3 3 3 3 3 3 2 1 1 1 -9 -9 2 1 3 3 -9 -9 1 1 2 2 -9 -9 3 3 2 2 3 3 3 3 3 3 3 3 1 1 1 3 1 1
1 IB16 1 1 1 -9 1 1 1 3 3 3 3 1 1 3 1 1 1 1 1 1 3 3 3 3 3 3 3 3 -9 -9 3 3 -9 -9 3 3 3 3 1 1 1 3 1 1 3 3 1 3 1 3 -9 -9 2 1 1 3 1 1 1 1 2 2 1 2 1 3 1 3 -9 -9 3 3 1 1 2 2 -9 -9 3 3 1 1 1 1 1 1 3 3 3 3 1 1 1 1 1 1 3 3 3 3 1 1 3 3 3 3 3 3 1 1 1 1 -9 -9 3 3 1 1 3 3 -9 -9 1 3 1 1 2 2 3 3 2 2 2 2 1 1 1 1 1 1 3 3 -9 -9 3 3 3 3 1 1 3 3 1 1 3 3 1 1 1 3 3 3 1 3 1 1 1 1 2 1 1 3 3 1 1 1 1 2 3 3 3 3 -9 -9 1 1 2 2 3 3 2 2 -9 -9 3 1 3 1 1 3 3 3 1 3 3 3 1 3 3 3 -9 -9 2 1 -9 -9 1 1 1 1 3 3 3 1 3 3 1 1 3 1 3 1 1 1 1 3 1 3 2 1 1 1 -9 -9 2 2 -9 -9 -9 -9 -9 -9 2 2 3 3 3 3 2 2 3 3 3 3 3 3 3 3 1 1 1 3 1 1
1 IB17 1 1 1 -9 1 3 1 1 3 3 3 3 1 1 1 1 1 1 1 1 3 3 3 3 3 3 3 3 -9 -9 3 3 1 1 3 3 3 3 1 1 -9 -9 1 2 1 1 1 1 3 3 1 1 2 2 1 1 1 1 1 1 2 2 1 2 1 3 1 1 1 1 3 3 1 1 3 2 1 1 3 1 1 2 1 1 3 1 3 3 3 3 1 1 1 3 1 1 3 3 3 3 1 1 3 1 3 3 3 3 1 1 1 1 -9 -9 3 3 1 1 3 3 -9 -9 3 3 1 1 1 2 1 3 2 2 2 2 1 1 1 1 1 1 3 3 -9 -9 1 3 3 3 1 1 3 3 1 1 3 3 1 1 1 1 3 3 3 3 1 1 1 1 2 2 1 3 3 3 1 1 1 1 3 3 3 3 1 1 1 1 2 2 3 3 2 2 -9 -9 3 1 3 1 1 3 3 3 3 3 3 3 3 3 3 3 -9 -9 2 1 -9 -9 1 1 1 1 3 3 3 3 3 3 1 1 -9 -9 3 1 1 1 1 3 3 3 2 1 -9 -9 -9 -9 2 1 3 3 2 2 -9 -9 2 2 3 3 3 3 2 2 3 3 3 3 3 3 3 3 3 1 1 1 1 1
1 IB22 1 1 1 -9 1 3 1 1 3 3 3 3 -9 -9 2 2 1 1 2 1 3 1 1 1 3 3 3 3 2 2 1 3 1 1 3 3 3 3 1 1 1 3 1 2 3 3 3 3 1 3 3 3 1 1 3 3 1 1 1 1 2 2 2 2 1 1 3 3 1 1 1 1 1 1 2 2 -9 -9 1 1 1 1 1 1 3 1 3 3 3 3 1 1 1 3 1 1 1 1 1 1 1 1 3 1 3 3 3 3 3 1 1 1 3 3 3 3 1 1 3 3 4 4 3 3 1 1 1 1 1 3 2 2 -9 -9 1 1 1 1 1 1 3 3 -9 -9 3 3 3 3 1 1 3 1 1 1 3 3 3 3 3 3 3 3 1 3 1 1 1 1 1 1 3 3 1 1 1 3 1 2 3 3 1 3 -9 -9 3 1 2 1 -9 -9 1 2 -9 -9 3 1 1 1 3 3 3 3 3 3 3 3 3 3 3 3 -9 -9 1 1 -9 -9 1 1 3 1 3 3 1 1 3 3 1 1 -9 -9 3 3 1 1 3 3 1 3 2 1 -9 -9 -9 -9 2 1 3 3 1 2 -9 -9 2 2 3 3 1 1 2 2 1 3 3 3 1 3 3 3 3 1 3 3 1 1
1 IB27 1 1 1 -9 1 1 1 3 -9 -9 3 3 3 3 1 2 1 2 2 1 3 3 3 3 3 3 3 3 1 1 1 3 -9 -9 3 3 3 3 1 1 1 3 1 2 1 3 1 1 3 3 3 3 1 1 1 3 1 1 1 1 2 2 2 2 1 3 1 1 1 1 3 3 1 1 3 2 -9 -9 1 1 2 2 2 2 3 1 1 3 3 3 1 1 1 1 1 1 3 3 3 3 1 1 1 1 3 3 3 3 3 3 1 1 -9 -9 3 3 3 1 3 3 4 4 3 3 1 1 1 1 1 3 1 1 2 2 3 3 1 1 1 1 3 3 -9 -9 1 3 3 3 1 1 1 1 1 1 1 3 3 1 -9 -9 3 3 3 3 1 1 1 1 2 1 3 3 3 3 3 3 2 2 3 3 1 3 3 1 1 1 2 2 1 3 2 2 -9 -9 3 3 1 1 3 3 3 1 1 3 3 3 1 3 3 3 -9 -9 1 1 -9 -9 1 1 3 3 3 3 3 1 3 3 1 1 3 1 3 1 1 3 3 3 3 3 1 1 3 1 -9 -9 1 1 -9 -9 1 2 -9 -9 1 2 3 3 3 3 2 2 1 3 1 3 3 3 3 3 3 1 1 3 1 1
1 IB28 1 1 1 -9 1 1 1 1 3 3 3 3 1 3 1 2 1 1 2 1 3 3 3 3 3 3 3 3 1 1 1 3 3 1 3 3 3 3 1 1 1 3 1 2 1 1 1 1 3 3 3 3 2 1 1 3 1 1 1 1 2 2 2 2 1 1 1 1 1 1 3 3 1 1 2 2 -9 -9 1 1 2 2 1 2 3 3 1 1 3 3 1 1 1 1 1 1 3 3 -9 -9 1 1 1 1 3 1 3 3 3 3 1 1 -9 -9 3 3 3 1 3 3 4 4 3 3 1 1 1 1 1 3 1 1 2 2 3 3 3 1 1 1 3 3 -9 -9 1 3 3 3 1 1 1 1 1 3 1 3 3 3 -9 -9 3 3 3 3 1 1 1 1 2 1 1 3 3 3 1 3 1 2 3 3 1 3 1 1 1 1 2 2 -9 -9 2 2 -9 -9 3 3 1 1 3 3 1 1 3 3 3 3 3 3 3 3 -9 -9 1 1 -9 -9 1 1 3 3 3 3 3 1 3 3 1 1 -9 -9 1 1 3 3 1 3 3 3 2 1 -9 -9 -9 -9 1 1 3 3 1 2 -9 -9 2 2 3 3 3 3 2 2 1 3 1 3 1 3 3 3 1 1 1 3 1 1
1 IB34 1 1 1 -9 1 1 1 3 1 1 3 1 -9 -9 1 2 2 2 2 1 3 1 3 3 3 3 1 1 2 2 1 1 1 1 3 3 3 3 1 1 -9 -9 1 2 3 3 1 3 1 3 -9 -9 1 1 3 3 1 1 3 3 2 2 2 2 3 3 1 3 1 1 1 3 1 1 2 2 3 1 1 1 1 2 1 2 3 1 1 3 3 3 1 1 1 1 3 1 1 3 3 3 1 1 3 1 3 1 3 3 3 1 1 1 -9 -9 -9 -9 1 1 3 3 4 4 3 3 3 1 1 1 3 3 2 2 2 2 1 1 3 1 1 1 3 3 -9 -9 1 3 3 3 1 1 1 1 1 3 1 1 1 1 -9 -9 1 3 1 3 1 1 1 1 1 1 3 3 3 1 1 3 1 2 3 3 1 3 1 1 3 1 2 1 1 1 2 2 -9 -9 1 1 1 1 3 3 3 1 1 3 3 3 1 3 3 3 -9 -9 1 1 -9 -9 1 1 3 1 3 3 1 1 3 3 1 1 3 1 3 1 1 3 3 3 1 3 1 1 -9 -9 -9 -9 2 1 -9 -9 1 1 1 1 2 2 3 3 -9 -9 2 2 3 3 1 3 3 3 1 1 1 1 3 3 1 1
1 IB37 1 1 1 -9 1 1 1 1 1 1 3 1 3 3 1 1 1 2 2 2 1 1 1 1 3 3 3 3 -9 -9 1 1 1 1 3 3 3 3 1 1 3 3 1 1 1 1 1 3 3 3 1 3 1 1 3 3 1 1 3 1 -9 -9 2 2 3 3 3 3 2 1 3 3 1 1 2 2 1 1 3 1 1 1 1 1 3 3 3 3 3 3 1 1 3 3 1 1 1 3 -9 -9 1 1 1 1 -9 -9 3 3 3 3 1 1 1 1 3 3 1 1 3 3 4 4 3 3 1 1 1 1 1 3 2 2 2 2 1 1 1 1 1 1 3 3 -9 -9 3 3 3 3 1 1 3 3 1 1 1 3 3 3 1 3 3 3 1 1 1 1 1 1 1 1 3 3 1 1 1 1 2 2 3 3 1 1 1 1 1 1 2 1 3 3 1 2 -9 -9 3 3 3 1 1 1 3 3 1 3 3 3 1 1 3 3 -9 -9 1 1 -9 -9 1 1 3 3 3 3 1 1 3 3 1 1 -9 -9 1 1 1 1 1 1 1 3 1 1 3 1 -9 -9 1 1 -9 -9 1 2 3 3 2 2 3 1 1 1 2 2 1 1 3 3 3 3 1 3 3 3 3 3 1 1
1 IB38 1 1 1 -9 1 1 1 1 1 1 3 3 1 3 1 1 2 2 2 2 3 1 1 3 1 3 3 3 2 2 1 1 1 1 3 3 3 3 1 1 -9 -9 1 2 -9 -9 1 1 3 3 1 1 1 1 3 3 1 1 1 1 3 3 2 2 1 3 1 3 1 1 3 3 1 1 2 2 1 1 1 1 1 1 1 1 3 3 3 3 3 3 1 1 3 3 1 1 3 3 1 1 1 1 1 1 3 1 3 3 3 3 1 1 -9 -9 -9 -9 1 1 3 3 4 4 3 3 1 1 1 1 1 3 2 2 2 2 3 3 1 1 1 1 3 3 -9 -9 3 3 3 3 1 1 3 1 1 1 1 1 3 1 1 1 3 3 1 3 1 1 1 1 1 1 3 3 3 1 1 1 1 2 3 3 1 1 1 1 3 1 2 1 1 3 2 2 -9 -9 3 3 1 1 1 3 3 3 3 3 3 3 1 1 3 3 -9 -9 1 1 -9 -9 1 1 3 3 3 3 1 1 3 3 1 1 -9 -9 3 1 1 1 1 3 3 3 1 1 -9 -9 -9 -9 1 1 3 3 1 1 -9 -9 2 2 3 1 1 3 2 2 1 3 3 3 3 3 3 3 3 3 3 3 1 1
1 IB41 1 1 1 -9 1 3 1 3 1 1 1 1 3 3 1 1 1 1 2 2 3 1 -9 -9 1 3 3 3 1 2 1 1 3 3 3 3 1 3 1 3 3 3 1 2 3 3 1 1 3 3 -9 -9 1 1 3 3 1 1 1 1 3 3 2 2 3 3 1 3 1 1 3 3 1 1 3 2 1 1 3 1 1 1 -9 -9 1 1 3 3 3 3 1 1 1 3 3 1 3 3 -9 -9 1 1 -9 -9 3 1 3 3 3 1 1 1 -9 -9 3 3 1 1 3 3 -9 -9 3 3 1 1 1 1 1 3 2 2 -9 -9 -9 -9 3 3 1 1 3 1 -9 -9 3 3 3 3 1 1 3 1 3 3 1 3 3 1 1 1 1 1 1 1 1 1 1 1 1 1 3 3 3 1 1 1 2 2 3 3 1 1 1 1 3 1 2 1 3 3 1 1 -9 -9 3 3 1 1 1 3 1 1 3 3 3 3 1 3 3 3 -9 -9 1 1 -9 -9 3 1 3 1 3 3 1 1 3 3 1 1 -9 -9 3 1 1 3 1 1 3 3 2 1 -9 -9 -9 -9 1 1 -9 -9 1 2 -9 -9 2 2 1 1 1 3 2 2 1 3 1 3 3 3 1 3 3 1 3 3 1 1
1 IB42 1 1 1 -9 3 3 3 3 1 1 3 1 3 3 1 2 1 2 2 2 3 1 1 3 1 3 1 3 2 2 1 1 3 3 3 3 3 3 1 1 3 3 1 1 1 1 1 1 3 3 1 1 1 1 3 3 1 1 1 1 2 3 2 2 3 3 1 3 1 1 3 3 1 1 2 2 1 1 1 1 1 2 -9 -9 1 1 3 3 -9 -9 1 1 1 3 3 1 1 3 3 3 1 1 3 1 3 1 1 3 1 1 1 1 1 3 3 3 1 1 3 3 4 4 3 3 1 1 1 1 1 3 2 2 2 2 1 1 3 1 1 1 3 3 1 1 1 3 3 3 1 1 3 1 1 3 3 3 1 1 1 1 1 3 1 3 1 1 1 1 1 1 1 3 3 3 1 1 2 2 3 3 1 3 1 1 1 1 2 1 3 3 -9 -9 -9 -9 3 3 -9 -9 1 3 3 1 1 3 3 3 3 3 3 3 -9 -9 1 1 -9 -9 1 1 3 3 3 3 1 1 3 3 1 1 3 1 1 1 1 3 1 1 3 3 2 1 1 1 -9 -9 2 1 3 3 2 2 3 3 2 2 3 1 1 3 2 2 1 3 1 1 3 3 1 3 1 1 3 3 1 1
1 IB43 1 1 1 -9 1 3 1 3 1 1 1 1 3 3 1 1 1 2 2 2 1 1 1 1 3 3 1 3 2 2 1 1 -9 -9 3 3 1 3 1 3 3 3 2 2 1 1 3 3 1 3 3 3 1 1 3 3 1 1 1 1 3 3 2 2 3 3 1 3 1 1 3 3 1 1 2 2 1 1 1 1 1 2 1 2 3 3 1 3 3 3 3 1 1 3 3 3 3 3 1 3 1 1 3 1 1 1 1 3 3 1 1 1 -9 -9 3 3 1 1 3 3 4 4 3 3 1 1 1 1 3 3 1 1 -9 -9 1 1 1 1 1 1 3 3 1 1 3 3 3 3 1 1 1 1 1 3 1 3 3 1 1 3 3 3 3 3 1 1 1 1 1 1 1 3 3 1 3 3 1 2 3 3 1 1 1 1 1 1 1 1 3 3 2 2 -9 -9 3 1 3 1 3 3 3 3 1 1 3 3 1 3 3 3 -9 -9 1 1 -9 -9 3 1 3 3 3 3 1 1 3 3 1 1 3 1 1 1 1 1 1 1 1 3 1 1 1 1 -9 -9 2 1 -9 -9 1 2 -9 -9 2 2 1 1 1 1 2 2 1 1 1 3 3 3 3 3 3 1 3 3 1 1
1 IB44 1 1 1 -9 1 3 1 3 1 1 3 1 1 3 1 1 1 2 2 2 3 1 1 3 1 3 3 3 2 2 1 3 1 1 3 3 3 3 1 1 3 3 1 2 1 1 1 3 1 3 -9 -9 1 1 3 3 1 1 1 1 3 3 2 2 1 3 1 1 1 1 3 3 1 1 2 2 1 1 1 1 2 2 2 2 3 1 1 3 3 3 -9 -9 1 3 3 1 1 3 1 3 1 1 3 1 3 1 1 1 1 1 1 1 -9 -9 -9 -9 1 1 3 3 4 4 3 3 1 1 1 1 3 3 1 2 2 2 3 3 -9 -9 1 1 3 3 -9 -9 1 3 3 3 1 1 3 1 1 3 1 3 1 1 1 1 3 3 3 3 1 1 1 1 1 1 1 1 3 3 1 3 1 2 3 3 1 3 1 1 1 1 2 1 3 3 2 2 -9 -9 3 3 1 1 3 3 3 3 1 3 3 3 3 3 3 3 -9 -9 1 1 -9 -9 3 1 3 1 3 3 1 1 3 3 1 1 -9 -9 1 1 1 1 1 1 3 3 2 1 1 1 -9 -9 2 1 3 3 1 2 -9 -9 2 2 3 1 -9 -9 2 2 1 3 1 3 1 3 3 3 3 1 3 3 1 1
1 ID11 1 1 1 -9 1 1 1 1 1 1 1 1 3 3 1 1 1 2 2 2 3 1 1 3 1 3 3 3 -9 -9 1 1 3 3 1 3 3 3 1 1 3 3 2 2 1 1 1 3 3 3 1 3 1 1 3 3 1 1 1 1 3 3 2 2 3 3 1 1 1 1 3 3 1 1 2 2 1 1 1 1 2 2 2 2 3 3 1 3 3 3 3 1 3 3 3 1 1 3 -9 -9 1 1 1 1 3 1 1 1 -9 -9 1 1 -9 -9 3 3 1 1 3 3 4 4 3 3 1 1 1 1 3 3 2 2 2 2 1 1 3 3 1 1 3 3 -9 -9 3 3 3 3 1 1 1 1 3 3 1 3 3 1 1 3 1 3 1 3 1 1 1 1 1 1 1 1 3 1 1 3 2 2 3 3 1 1 1 1 1 1 2 1 3 3 1 1 -9 -9 3 1 1 1 1 1 1 1 1 1 3 3 1 3 3 3 -9 -9 1 1 -9 -9 1 1 3 1 3 3 1 1 3 3 1 1 -9 -9 3 3 1 1 1 1 1 3 2 2 -9 -9 -9 -9 1 1 3 3 1 2 -9 -9 2 2 1 1 1 3 2 2 1 3 3 3 3 3 3 3 3 3 3 3 1 1
1 ID23 1 1 1 -9 1 1 1 1 1 1 3 1 3 3 -9 -9 1 1 2 2 3 1 1 3 3 3 3 3 2 2 1 3 -9 -9 1 3 1 3 1 1 3 3 1 2 1 3 1 1 3 3 -9 -9 1 1 1 3 1 1 3 1 -9 -9 2 2 3 3 3 3 1 1 3 3 1 1 2 2 3 1 1 1 2 2 2 2 3 1 -9 -9 3 3 -9 -9 -9 -9 3 3 3 3 -9 -9 1 1 1 1 -9 -9 3 3 3 3 1 1 -9 -9 3 3 3 1 3 3 -9 -9 3 3 1 1 1 1 1 1 2 2 2 2 -9 -9 1 1 1 1 3 3 -9 -9 3 3 3 3 1 1 3 1 1 1 1 3 3 3 1 3 1 3 1 1 1 1 1 1 2 1 1 3 3 3 1 3 -9 -9 3 3 1 3 1 1 3 1 2 1 -9 -9 1 2 -9 -9 3 3 3 3 1 3 3 3 1 1 3 3 1 1 3 3 -9 -9 1 1 -9 -9 3 1 3 3 3 3 3 1 3 3 1 1 3 1 3 1 1 3 3 3 1 3 2 1 3 1 -9 -9 1 1 -9 -9 1 1 1 1 1 1 -9 -9 -9 -9 2 2 1 3 3 3 3 3 1 3 3 1 3 3 1 1
1 ID24 1 1 1 -9 1 1 1 3 1 1 1 1 3 3 -9 -9 1 1 2 2 1 1 1 1 1 3 1 3 2 2 1 1 -9 -9 3 3 3 3 1 1 3 3 1 1 3 3 1 3 1 3 -9 -9 1 1 3 3 1 1 3 3 2 2 2 2 3 3 3 3 2 1 3 3 1 1 2 2 3 3 1 1 2 2 2 2 3 1 1 3 3 3 1 1 1 1 3 3 3 3 3 3 1 1 1 1 3 1 3 3 3 3 1 1 -9 -9 -9 -9 1 1 3 3 -9 -9 3 3 1 1 1 2 1 3 2 2 2 2 1 1 3 1 1 1 3 1 -9 -9 3 3 3 3 1 1 1 1 1 3 1 3 3 1 1 3 1 1 1 3 1 1 1 1 1 1 1 3 3 1 1 3 1 2 3 3 1 1 -9 -9 -9 -9 2 1 3 3 1 2 -9 -9 3 3 3 3 3 3 3 1 1 1 3 3 1 1 3 3 -9 -9 1 1 -9 -9 3 1 3 1 3 3 1 1 3 3 1 1 -9 -9 3 3 1 1 1 3 3 3 2 1 -9 -9 -9 -9 1 1 -9 -9 -9 -9 1 1 -9 -9 3 3 1 1 2 2 1 1 3 3 3 3 1 3 3 3 3 3 1 1
1 ID32 1 1 1 -9 1 1 1 1 -9 -9 3 3 1 3 1 2 1 2 2 2 3 3 3 3 1 1 3 3 2 2 1 3 3 1 3 3 3 3 1 1 -9 -9 1 2 1 1 1 1 3 3 3 3 1 1 1 3 1 1 3 1 2 2 1 2 1 3 1 1 1 1 3 3 1 1 2 2 3 1 1 1 1 1 1 1 3 1 3 3 3 3 1 1 1 3 3 1 3 3 3 3 1 1 1 1 3 3 1 3 3 1 1 1 3 3 3 3 3 1 3 3 4 4 3 3 1 1 1 1 3 3 2 2 2 2 -9 -9 1 1 1 1 3 3 1 1 1 3 3 3 1 1 3 1 1 1 1 1 3 1 1 1 1 3 1 3 1 1 1 1 2 1 1 3 3 3 1 3 1 1 3 3 1 3 3 1 1 1 1 1 1 3 1 2 -9 -9 3 3 1 1 1 3 3 3 3 3 3 3 1 3 3 3 -9 -9 2 1 -9 -9 1 1 3 1 3 3 3 1 3 3 1 1 -9 -9 3 1 3 3 1 3 3 3 1 1 3 3 -9 -9 1 1 1 3 1 1 3 3 2 2 3 3 3 3 2 2 3 3 3 3 3 3 1 3 3 1 1 3 1 1
1 ID34 1 1 1 -9 1 1 1 3 1 1 -9 -9 1 3 1 2 2 2 2 1 3 1 1 3 3 3 1 3 1 1 1 1 1 1 3 3 3 3 1 1 -9 -9 1 2 1 1 1 1 3 3 3 3 1 1 1 3 1 1 3 3 2 2 2 2 3 3 1 3 1 1 3 3 1 1 2 2 1 1 1 1 1 1 1 1 1 1 3 3 -9 -9 1 1 3 3 3 1 3 3 -9 -9 1 1 1 1 3 3 3 3 3 1 1 1 -9 -9 3 3 3 1 3 3 4 4 3 3 1 1 1 1 1 3 2 2 2 2 3 3 3 1 1 1 3 3 1 1 1 3 3 3 1 1 3 1 1 3 1 3 3 3 -9 -9 1 1 1 3 1 1 1 1 2 1 3 3 3 3 1 3 2 2 3 3 1 1 1 1 1 1 2 1 1 3 1 2 -9 -9 3 3 3 1 1 1 3 1 1 3 3 3 1 1 3 3 -9 -9 1 1 -9 -9 1 1 3 3 3 3 3 1 3 3 1 1 -9 -9 1 1 1 1 1 3 3 3 1 1 3 1 -9 -9 1 1 1 3 1 2 3 3 2 2 3 3 1 1 2 2 1 3 3 3 3 3 3 3 3 3 1 3 1 1
1 ID35 1 1 1 -9 1 1 1 1 -9 -9 -9 -9 -9 -9 -9 -9 -9 -9 2 2 1 1 -9 -9 3 3 1 3 2 2 -9 -9 -9 -9 -9 -9 -9 -9 -9 -9 -9 -9 2 2 3 3 3 3 1 1 3 3 1 1 3 3 -9 -9 -9 -9 -9 -9 2 2 3 3 1 3 2 1 3 3 1 1 2 2 -9 -9 1 1 1 2 1 2 -9 -9 1 3 3 3 1 1 3 3 1 1 1 1 -9 -9 1 1 1 1 3 3 -9 -9 3 1 1 1 -9 -9 3 3 1 1 3 3 4 4 3 3 -9 -9 1 1 1 3 2 2 2 2 1 1 3 1 1 1 3 3 1 1 3 3 3 3 1 1 1 1 1 3 1 3 3 1 1 3 1 3 3 3 1 1 1 1 1 1 1 3 1 1 3 3 2 2 3 3 1 1 1 1 1 1 2 2 -9 -9 2 2 -9 -9 1 1 3 1 1 1 3 1 1 1 3 3 1 3 3 3 -9 -9 1 1 -9 -9 1 1 3 1 3 3 1 1 3 3 1 1 3 1 3 1 1 3 1 3 1 1 2 2 -9 -9 -9 -9 1 1 3 3 1 2 -9 -9 2 2 1 1 1 1 2 2 1 1 3 3 3 3 1 3 3 3 3 3 1 1
1 ID43 1 1 1 -9 1 1 1 1 1 1 1 1 3 3 2 2 1 1 2 1 1 1 1 1 3 3 3 3 2 2 1 1 3 3 3 3 3 3 1 1 -9 -9 1 2 -9 -9 3 3 -9 -9 3 3 1 1 3 3 1 1 3 1 2 2 1 2 1 3 1 1 2 1 3 3 1 1 3 2 1 1 1 1 1 2 1 2 -9 -9 1 3 3 3 3 1 3 3 3 1 1 3 3 3 1 1 1 1 1 1 1 1 3 1 1 1 -9 -9 3 3 1 1 3 3 -9 -9 1 3 1 1 1 1 3 3 2 2 2 2 -9 -9 3 1 1 1 3 3 -9 -9 3 3 3 3 1 1 3 3 1 3 1 3 3 1 1 3 3 3 1 1 1 1 1 1 1 1 1 1 1 1 1 1 1 2 3 3 1 1 1 1 1 1 2 2 3 3 2 2 -9 -9 3 1 -9 -9 1 3 3 1 1 1 3 3 1 1 3 3 -9 -9 1 1 -9 -9 1 1 3 1 3 3 1 1 3 3 1 1 -9 -9 3 1 1 3 1 3 1 1 1 1 -9 -9 -9 -9 1 1 -9 -9 1 1 -9 -9 1 2 3 3 1 1 2 2 1 1 3 3 3 3 3 3 3 1 1 3 1 1
1 ID44 1 1 1 -9 1 3 1 1 1 1 1 1 3 3 1 2 1 1 2 1 -9 -9 1 3 3 3 3 3 2 2 1 1 3 3 3 3 3 3 1 1 -9 -9 1 1 1 1 1 3 3 3 3 3 1 1 3 3 1 1 3 1 2 2 2 2 1 3 1 1 1 1 3 3 1 1 2 2 1 1 1 1 1 1 1 1 1 1 3 3 3 3 1 1 3 3 1 1 1 3 3 3 1 1 1 1 1 1 1 3 3 3 1 1 -9 -9 -9 -9 1 1 3 3 4 4 1 3 1 1 1 1 1 3 2 2 2 2 1 1 1 1 1 1 3 1 -9 -9 1 3 3 3 1 1 3 1 1 1 3 3 1 1 1 1 1 3 1 3 1 1 1 1 1 1 1 3 3 1 1 1 2 2 3 3 1 1 1 1 1 1 2 1 3 3 1 2 -9 -9 3 1 3 1 1 1 3 3 1 1 3 3 1 3 3 3 -9 -9 1 1 -9 -9 1 1 3 1 3 3 1 1 3 3 1 1 -9 -9 1 1 1 1 1 3 1 3 2 1 -9 -9 -9 -9 1 1 -9 -9 1 2 -9 -9 2 2 3 3 -9 -9 2 2 1 3 3 3 3 3 3 3 3 3 3 3 1 1
1 ID46 1 1 1 -9 1 3 3 3 1 1 3 1 1 3 1 2 1 2 2 1 3 1 1 3 3 3 3 3 2 2 1 3 3 1 3 3 3 3 1 1 1 3 1 2 3 3 3 3 1 3 3 3 1 1 1 3 1 1 1 1 -9 -9 2 2 3 3 1 1 1 1 3 3 1 1 2 2 1 1 1 1 1 2 1 2 3 3 1 3 3 3 1 1 -9 -9 1 1 3 3 1 3 1 1 1 1 1 1 1 1 3 1 1 1 3 3 3 3 3 1 3 3 4 4 3 3 -9 -9 1 1 3 3 2 2 2 2 1 1 3 1 1 1 3 3 1 1 1 3 3 3 1 1 1 1 1 3 1 3 3 3 1 1 3 3 1 3 1 1 1 1 2 1 1 1 1 1 1 1 1 2 3 3 1 3 1 1 1 1 1 1 3 3 1 2 -9 -9 3 3 1 1 3 3 3 1 1 3 3 3 1 3 3 3 -9 -9 1 1 -9 -9 1 1 3 3 3 3 3 1 3 3 1 1 -9 -9 3 1 1 1 1 1 1 3 1 1 -9 -9 -9 -9 1 1 -9 -9 1 1 3 3 2 2 3 1 -9 -9 2 2 1 3 3 3 3 3 3 3 3 3 3 3 1 1
1 ID47 1 1 1 -9 1 1 1 1 1 1 3 1 1 3 1 1 1 1 2 2 3 3 3 3 1 1 3 3 -9 -9 1 1 3 3 3 3 3 3 1 1 3 3 1 2 3 3 1 3 1 3 3 3 1 1 3 3 1 1 3 3 -9 -9 2 2 3 3 1 1 2 1 3 3 1 1 3 2 1 1 3 1 1 2 1 1 3 1 3 3 3 3 1 1 3 3 1 1 1 1 3 3 1 1 1 1 3 1 1 3 3 3 1 1 -9 -9 -9 -9 1 1 3 3 4 4 3 3 -9 -9 1 1 1 3 2 2 2 2 1 1 1 1 1 1 3 1 -9 -9 3 3 3 3 1 1 3 3 1 1 3 3 3 3 1 3 3 3 1 1 1 1 1 1 1 1 1 3 3 1 1 3 1 1 3 3 1 1 1 1 1 1 1 1 1 3 2 2 -9 -9 3 1 3 1 1 1 3 3 3 3 3 3 3 3 3 3 -9 -9 1 1 -9 -9 1 1 3 1 3 3 1 1 3 3 1 1 -9 -9 1 1 3 3 1 3 1 3 1 1 3 1 -9 -9 1 1 3 3 1 1 -9 -9 2 2 3 1 3 3 2 2 3 3 3 3 3 3 3 3 1 1 3 3 1 1
1 ID48 1 1 1 -9 1 1 1 1 1 1 3 1 1 3 1 1 1 2 2 1 3 1 -9 -9 1 3 3 3 1 1 -9 -9 3 3 3 3 3 3 1 1 3 3 1 1 3 3 3 3 1 3 3 3 1 1 3 3 1 1 3 3 2 3 1 2 3 3 1 3 2 1 3 3 1 1 3 2 1 1 3 1 1 2 1 1 3 1 -9 -9 3 3 1 1 3 3 3 1 1 3 3 3 1 1 1 1 3 1 3 3 3 3 1 1 -9 -9 -9 -9 1 1 3 3 -9 -9 3 3 -9 -9 1 1 1 1 1 1 2 2 3 3 1 1 1 1 1 1 -9 -9 3 3 3 3 1 1 3 1 1 1 1 3 3 1 1 3 3 3 1 1 1 1 1 1 1 1 3 3 1 1 1 3 1 2 3 3 1 1 1 1 1 1 1 1 1 3 1 2 -9 -9 3 1 3 3 1 1 -9 -9 1 3 3 3 1 3 3 3 -9 -9 1 1 -9 -9 1 1 3 1 3 3 1 1 3 3 1 1 3 3 3 1 3 3 3 3 1 3 1 1 3 1 -9 -9 1 1 3 3 -9 -9 -9 -9 2 2 3 1 -9 -9 2 2 1 3 1 3 3 3 1 3 1 1 -9 -9 1 1
1 ID51 1 1 1 -9 1 1 1 1 -9 -9 3 1 1 1 1 1 1 1 1 1 3 1 -9 -9 1 3 3 3 1 1 1 3 -9 -9 3 3 3 3 1 1 3 3 1 1 1 1 1 1 3 3 1 1 1 1 1 3 1 1 3 1 2 2 2 2 1 1 1 1 1 1 3 3 1 1 2 2 -9 -9 1 1 1 2 1 1 1 1 3 3 3 3 1 1 1 3 1 1 3 3 1 3 1 1 3 1 3 3 3 3 1 1 1 1 3 3 3 3 3 1 3 3 4 4 3 3 1 1 -9 -9 3 3 2 2 2 2 -9 -9 1 1 1 1 3 3 1 1 1 3 3 3 1 1 3 1 1 1 3 3 1 1 1 3 1 3 3 3 1 1 1 1 2 1 1 3 3 1 3 3 1 1 3 3 1 3 -9 -9 3 1 2 1 1 1 2 2 -9 -9 3 3 1 1 3 3 3 3 3 3 3 3 1 3 3 3 -9 -9 2 1 -9 -9 1 1 3 3 3 3 3 1 1 3 1 1 -9 -9 3 1 1 3 3 3 3 3 1 1 1 1 -9 -9 2 1 3 3 2 2 -9 -9 2 2 3 3 1 3 2 2 1 3 1 3 1 3 3 3 1 1 1 3 1 1
1 ID52 1 1 1 -9 1 3 1 1 1 1 3 1 1 1 1 1 1 2 2 1 3 3 3 3 1 3 3 3 -9 -9 3 3 -9 -9 3 3 3 3 1 1 3 3 1 2 1 1 1 1 3 3 -9 -9 1 1 1 3 1 1 3 1 2 2 2 2 1 3 1 3 1 1 3 3 1 1 2 2 3 1 1 1 2 2 -9 -9 3 1 3 3 3 3 1 1 1 3 3 1 3 3 -9 -9 1 1 1 1 3 1 3 3 3 1 1 1 -9 -9 3 3 3 1 3 3 -9 -9 3 3 1 1 1 2 3 3 2 2 2 2 1 1 1 1 1 1 3 3 -9 -9 1 3 3 3 3 1 1 1 1 1 1 3 1 1 -9 -9 3 3 3 3 1 1 1 1 2 1 1 3 3 3 3 3 1 1 3 3 3 3 3 3 -9 -9 2 2 1 1 2 2 -9 -9 3 3 -9 -9 3 3 3 3 3 3 3 3 1 3 3 3 -9 -9 1 1 -9 -9 1 1 -9 -9 3 3 3 1 1 3 1 1 -9 -9 3 1 1 3 3 3 3 3 1 1 -9 -9 -9 -9 1 1 3 3 1 2 -9 -9 2 2 3 3 3 3 2 2 3 3 1 3 1 3 3 3 3 1 1 3 1 1
1 IO11 1 1 1 -9 1 1 1 1 1 1 3 3 1 3 1 2 2 2 1 1 3 3 3 3 1 3 3 3 2 2 1 3 3 1 3 3 3 3 1 1 1 3 1 2 3 3 3 3 3 3 3 3 1 1 3 3 1 1 3 1 -9 -9 2 2 3 3 1 3 2 1 3 3 1 1 3 2 1 1 1 1 1 1 1 1 3 1 3 3 3 3 1 1 -9 -9 1 1 3 3 3 3 1 1 1 1 3 3 3 3 3 1 1 1 1 1 3 3 1 1 3 3 4 4 3 3 1 1 1 1 1 3 1 1 -9 -9 1 1 3 1 1 1 3 3 1 1 1 3 3 3 1 1 3 1 1 1 1 3 3 1 -9 -9 1 3 3 3 1 1 1 1 1 1 3 3 1 1 -9 -9 1 2 3 3 1 3 -9 -9 1 1 2 2 3 3 1 2 -9 -9 3 3 3 1 1 1 3 3 1 3 3 3 1 3 3 3 -9 -9 1 1 -9 -9 1 1 3 1 3 3 1 1 3 3 1 1 3 1 3 3 3 3 1 1 3 3 2 1 3 1 -9 -9 1 1 3 3 1 2 -9 -9 1 2 3 1 3 3 2 2 3 3 1 3 3 3 1 1 1 1 3 3 1 1
1 IO21 1 1 1 -9 3 3 1 3 1 1 3 1 3 3 1 2 1 2 2 1 -9 -9 1 1 3 3 3 3 -9 -9 1 3 -9 -9 3 3 3 3 1 1 1 3 1 2 3 3 1 3 3 3 1 3 1 1 1 3 1 1 3 1 -9 -9 2 2 3 3 3 3 2 1 3 3 1 1 2 2 -9 -9 1 1 1 1 1 1 1 1 3 3 3 3 1 1 1 3 3 1 1 1 3 3 1 1 1 1 3 1 3 3 3 3 1 1 -9 -9 3 3 3 1 3 3 -9 -9 3 3 -9 -9 1 1 1 3 2 2 2 2 3 3 3 3 1 1 3 1 -9 -9 3 3 3 3 1 1 3 1 3 3 1 1 3 1 3 3 1 3 1 3 1 1 1 1 2 1 1 3 1 1 1 1 2 2 3 3 1 1 1 1 -9 -9 2 1 3 3 1 2 -9 -9 3 3 3 1 1 3 1 1 1 3 3 3 3 3 3 3 -9 -9 1 1 -9 -9 1 1 3 1 3 3 3 1 3 3 1 1 3 1 1 1 1 3 1 1 1 3 1 1 3 1 -9 -9 1 1 3 3 -9 -9 -9 -9 2 2 3 1 1 1 2 2 1 3 3 3 3 3 1 3 3 1 3 3 1 1
1 IO211 1 1 1 -9 1 1 1 3 -9 -9 1 1 3 3 2 2 1 2 2 2 3 3 3 3 1 3 3 3 2 2 1 1 1 1 3 3 3 3 1 1 3 3 1 2 -9 -9 3 3 3 3 3 3 1 1 3 3 1 1 3 1 -9 -9 2 2 3 3 1 3 1 1 3 3 1 1 2 2 -9 -9 3 1 2 2 2 2 3 3 1 3 3 3 1 1 3 3 3 1 1 1 3 3 1 1 1 1 1 1 1 3 1 1 1 1 -9 -9 3 3 1 1 3 3 -9 -9 3 3 -9 -9 1 1 3 3 2 2 2 2 1 1 1 1 1 1 3 1 -9 -9 3 3 3 3 1 1 1 1 1 1 1 3 1 1 1 3 1 3 3 3 1 1 1 1 1 1 1 3 1 1 1 3 1 2 3 3 1 1 1 1 1 1 2 2 3 3 1 2 -9 -9 3 3 3 3 1 1 3 3 1 1 3 3 1 1 3 3 -9 -9 1 1 -9 -9 1 1 1 1 3 3 1 1 3 3 1 1 -9 -9 1 1 1 1 1 1 1 1 2 1 -9 -9 -9 -9 1 1 -9 -9 1 1 -9 -9 1 1 3 1 3 3 2 2 3 3 3 3 3 3 3 3 3 3 3 3 1 1
1 IO212 1 1 1 -9 1 1 1 3 3 3 1 1 3 3 2 2 1 2 2 2 3 3 3 3 1 3 3 3 -9 -9 1 3 3 3 3 3 3 3 1 1 -9 -9 1 2 3 3 1 3 3 3 3 3 1 1 3 3 1 1 3 1 2 2 2 2 1 3 1 3 1 1 3 3 1 1 2 2 1 1 3 1 1 2 1 2 3 1 1 1 3 3 1 1 -9 -9 3 1 1 3 3 3 1 1 1 1 3 1 3 3 3 1 1 1 1 3 3 3 1 1 3 3 4 4 3 3 -9 -9 1 2 1 3 2 2 2 2 1 1 1 1 1 1 3 1 1 1 3 3 3 3 1 1 1 1 1 1 1 3 1 1 1 3 3 3 3 3 1 1 1 1 1 1 3 3 3 1 1 1 1 2 1 1 1 1 1 1 1 1 2 2 -9 -9 1 2 -9 -9 3 1 3 1 1 1 3 3 1 1 3 3 1 1 3 3 -9 -9 1 1 -9 -9 1 1 1 1 3 3 1 1 3 3 1 1 3 1 1 1 1 3 1 3 1 3 1 1 3 1 -9 -9 1 1 3 3 1 2 -9 -9 1 2 3 3 3 3 2 2 3 3 1 3 3 3 3 3 3 1 1 3 1 1
1 IO22 1 1 1 -9 1 3 3 3 1 1 3 3 3 3 1 2 1 2 2 1 3 1 1 3 3 3 3 3 1 2 1 3 3 3 3 3 3 3 1 1 1 3 1 1 3 3 3 3 1 3 3 3 1 1 3 3 1 1 3 1 -9 -9 1 2 3 3 3 3 2 1 3 3 1 1 2 2 3 1 1 1 -9 -9 1 2 1 1 3 3 3 3 1 1 1 3 3 1 1 1 -9 -9 1 1 1 1 3 1 1 3 3 3 1 1 -9 -9 3 3 1 1 3 3 4 4 3 3 1 1 1 1 3 3 2 2 2 2 1 1 3 1 1 1 1 1 1 1 3 3 3 3 1 1 3 1 1 3 1 1 3 1 3 3 3 3 1 3 1 1 1 1 1 1 1 1 1 1 1 1 2 2 3 3 1 1 1 1 1 1 1 1 3 3 1 1 -9 -9 3 1 3 1 1 3 1 1 1 3 3 3 1 3 3 3 -9 -9 1 1 -9 -9 1 1 3 3 3 3 1 1 3 3 1 1 -9 -9 1 1 1 3 1 3 1 3 1 1 -9 -9 -9 -9 1 1 -9 -9 1 1 3 3 1 2 3 1 -9 -9 2 2 1 3 3 3 3 3 3 3 3 1 1 3 1 1
1 IO41 1 1 1 -9 1 1 1 1 -9 -9 1 1 3 3 1 2 1 1 2 1 3 1 1 3 1 3 1 3 2 2 1 1 -9 -9 3 3 3 3 1 1 3 3 1 1 3 3 3 3 1 1 3 3 1 1 3 3 1 1 3 1 -9 -9 2 2 3 3 3 3 2 1 3 3 1 1 2 2 -9 -9 3 1 1 2 1 1 -9 -9 1 3 3 3 1 1 1 1 3 3 1 3 3 3 1 1 1 1 1 1 3 3 3 3 -9 -9 -9 -9 -9 -9 -9 -9 -9 -9 -9 -9 3 3 1 1 -9 -9 -9 -9 2 2 -9 -9 3 3 -9 -9 -9 -9 -9 -9 -9 -9 -9 -9 -9 -9 -9 -9 -9 -9 -9 -9 3 3 -9 -9 -9 -9 -9 -9 -9 -9 1 1 1 1 1 1 3 3 1 1 1 3 2 2 3 3 1 1 1 1 1 1 2 1 3 3 1 2 -9 -9 3 3 1 1 1 1 3 1 3 3 3 3 3 3 3 3 -9 -9 1 1 -9 -9 1 1 3 1 3 3 1 1 3 3 1 1 -9 -9 3 1 3 3 1 1 1 1 2 1 -9 -9 -9 -9 1 1 3 3 1 1 -9 -9 2 2 3 1 -9 -9 2 2 1 3 1 3 3 3 1 1 1 1 3 3 1 1
1 IO410 1 1 1 -9 1 3 1 3 1 1 3 3 1 3 1 1 1 2 2 1 3 3 3 3 3 3 3 3 2 2 3 3 1 1 3 3 3 3 1 1 1 3 1 1 3 3 3 3 1 1 3 3 1 1 3 3 1 1 3 1 2 2 2 2 1 3 3 3 2 1 3 3 1 1 3 2 1 1 3 1 1 2 1 1 3 3 1 3 3 3 1 1 -9 -9 3 3 -9 -9 -9 -9 1 1 1 1 1 1 3 3 3 1 1 1 1 3 3 3 1 1 3 3 4 4 3 3 1 1 1 1 3 3 2 2 2 2 3 3 3 1 1 1 3 3 1 1 3 3 3 3 1 1 3 1 1 3 1 3 1 1 3 3 3 3 1 3 1 1 1 1 1 1 3 3 1 1 1 3 1 2 3 3 3 3 1 1 1 1 1 1 3 3 2 2 -9 -9 3 3 3 3 1 3 3 1 1 3 3 3 1 3 3 3 -9 -9 1 1 -9 -9 3 1 3 1 3 3 1 1 3 3 1 1 -9 -9 3 3 1 1 1 3 1 3 2 1 1 1 -9 -9 1 1 -9 -9 1 2 -9 -9 2 2 3 3 -9 -9 2 2 3 3 3 3 3 3 1 1 3 3 1 1 1 1
1 IO42 1 1 1 -9 1 1 1 3 1 1 3 1 3 3 2 2 1 2 2 1 3 1 1 1 1 1 3 3 2 2 1 3 1 1 3 3 3 3 1 1 -9 -9 1 1 1 3 1 3 1 3 -9 -9 1 1 3 3 1 1 3 1 2 3 2 2 1 3 1 1 1 1 3 3 1 1 2 2 -9 -9 3 1 1 1 1 1 3 1 3 3 3 3 1 1 1 1 3 1 3 3 3 3 1 1 -9 -9 3 1 3 3 1 1 1 1 -9 -9 -9 -9 1 1 3 3 -9 -9 3 3 1 1 2 2 3 3 2 2 2 2 1 1 3 1 1 1 3 3 -9 -9 1 1 3 3 1 1 3 3 1 3 3 3 3 1 1 1 1 3 3 3 1 1 1 1 1 1 3 3 3 1 1 3 1 2 3 3 -9 -9 1 1 1 1 2 1 -9 -9 2 2 -9 -9 3 1 1 1 3 3 3 1 1 3 3 3 3 3 3 3 -9 -9 1 1 -9 -9 1 1 3 1 3 3 1 1 3 3 1 1 -9 -9 3 3 1 3 3 3 -9 -9 2 1 -9 -9 -9 -9 1 1 3 3 -9 -9 -9 -9 2 2 3 1 -9 -9 2 2 -9 -9 3 3 3 3 3 3 3 3 1 3 1 1
1 IO45 1 1 1 -9 1 1 1 1 -9 -9 1 1 3 3 1 2 1 1 2 1 3 1 1 1 1 3 3 3 2 2 1 1 -9 -9 3 3 3 3 1 1 -9 -9 1 2 1 3 1 3 1 3 3 3 1 1 3 3 1 1 3 1 -9 -9 2 2 3 3 1 3 1 1 3 3 1 1 2 2 -9 -9 3 1 1 2 1 1 3 3 -9 -9 3 3 1 1 1 3 3 3 1 3 3 3 1 1 1 1 3 1 3 3 1 1 1 1 -9 -9 -9 -9 1 1 3 3 4 4 3 3 1 1 -9 -9 3 3 2 2 2 2 1 1 3 1 1 1 3 3 -9 -9 1 3 3 3 1 1 3 1 1 3 1 3 3 3 -9 -9 1 3 3 3 -9 -9 -9 -9 1 1 3 3 -9 -9 3 3 2 2 3 3 -9 -9 -9 -9 1 1 -9 -9 3 3 -9 -9 -9 -9 -9 -9 -9 -9 3 3 -9 -9 -9 -9 3 3 -9 -9 -9 -9 -9 -9 -9 -9 3 3 1 1 -9 -9 3 3 1 1 -9 -9 1 1 3 1 3 1 3 3 1 3 1 1 2 1 -9 -9 -9 -9 1 1 3 3 -9 -9 -9 -9 2 2 3 1 -9 -9 2 2 -9 -9 3 3 3 3 1 3 3 1 1 3 1 1
1 IO46 1 1 1 -9 1 3 1 3 1 1 3 1 -9 -9 2 2 1 1 1 1 3 1 -9 -9 3 3 3 3 1 2 1 1 -9 -9 3 3 3 3 1 1 3 3 1 2 1 3 1 3 1 3 3 3 1 1 1 3 1 1 3 1 2 2 1 2 1 3 1 3 2 1 3 3 1 1 2 2 1 1 1 1 2 2 1 2 3 3 1 3 3 3 1 1 1 1 3 1 1 3 1 3 1 1 1 1 3 1 3 3 3 3 1 1 -9 -9 -9 -9 3 1 3 3 -9 -9 3 3 -9 -9 1 1 1 3 2 2 2 2 3 3 1 1 1 1 3 1 -9 -9 1 3 3 3 1 1 3 1 1 1 3 3 1 1 -9 -9 3 3 1 3 1 1 1 1 2 1 3 3 3 1 3 3 1 2 3 3 1 1 1 1 3 1 1 1 1 3 1 2 -9 -9 3 1 1 1 1 3 3 3 3 3 3 3 3 3 3 3 -9 -9 1 1 -9 -9 1 1 3 3 3 3 3 1 3 3 1 1 -9 -9 3 3 3 3 1 3 1 1 2 2 -9 -9 -9 -9 1 1 3 3 -9 -9 -9 -9 2 2 3 3 -9 -9 2 2 -9 -9 -9 -9 3 3 1 3 1 1 -9 -9 1 1
1 LT13 1 1 1 -9 1 1 1 3 -9 -9 3 3 1 3 1 1 1 2 1 1 3 3 3 3 1 3 3 3 2 2 3 3 -9 -9 3 3 3 3 1 1 -9 -9 1 1 3 3 1 1 3 3 3 3 1 1 1 1 1 1 3 1 -9 -9 2 2 1 3 1 1 1 1 3 3 1 1 3 2 3 1 3 1 1 1 -9 -9 1 1 3 3 3 3 1 1 1 1 1 1 3 3 3 3 1 1 3 1 3 3 1 3 3 1 1 1 -9 -9 -9 -9 3 3 3 3 4 4 1 1 1 1 1 1 3 3 2 2 2 2 1 1 1 1 1 1 3 3 -9 -9 1 3 1 1 1 1 3 3 1 1 1 3 3 1 1 1 3 3 -9 -9 -9 -9 -9 -9 2 2 -9 -9 -9 -9 -9 -9 -9 -9 -9 -9 -9 -9 -9 -9 3 3 -9 -9 -9 -9 -9 -9 -9 -9 -9 -9 -9 -9 -9 -9 -9 -9 -9 -9 3 3 -9 -9 -9 -9 -9 -9 -9 -9 -9 -9 -9 -9 -9 -9 3 3 3 3 3 3 1 1 3 1 3 3 1 3 1 3 -9 -9 1 1 1 1 -9 -9 2 1 -9 -9 -9 -9 1 1 1 1 3 1 3 3 2 2 3 3 3 3 1 3 3 3 1 1 1 1 1 1
1 LT14 1 1 1 -9 1 1 1 1 1 1 3 3 1 1 1 2 2 2 1 1 3 3 3 3 1 3 3 3 1 1 1 3 3 1 3 3 3 3 1 1 1 3 1 1 1 1 1 3 1 1 -9 -9 1 1 1 1 1 1 1 1 2 2 1 2 1 3 1 3 1 1 3 3 1 1 2 2 1 1 1 1 2 2 2 2 3 3 1 1 3 3 1 1 1 1 1 1 1 3 -9 -9 1 1 3 3 3 3 1 3 1 1 1 1 -9 -9 -9 -9 3 1 3 3 4 4 1 3 -9 -9 1 1 3 3 2 2 -9 -9 1 1 1 1 1 1 3 3 -9 -9 1 3 3 3 1 1 3 1 1 1 3 3 3 3 1 1 1 1 3 3 1 1 1 1 2 2 1 1 3 3 1 1 1 1 3 3 1 3 -9 -9 3 1 2 2 -9 -9 2 2 -9 -9 3 1 3 1 3 3 3 3 3 3 3 3 1 3 3 3 -9 -9 1 1 -9 -9 1 1 1 1 3 3 3 3 3 3 1 1 3 1 3 3 1 1 3 3 3 3 1 1 -9 -9 -9 -9 2 2 -9 -9 2 2 1 1 2 2 3 3 3 3 2 2 3 3 3 3 1 3 3 3 1 1 1 1 1 1
1 LT21 1 1 1 -9 1 1 1 1 1 1 3 1 3 3 -9 -9 2 2 1 1 3 3 3 3 1 3 3 3 1 1 1 3 3 1 3 3 3 3 1 1 -9 -9 1 1 1 1 1 1 3 3 -9 -9 1 1 1 3 1 1 3 1 2 2 1 2 1 3 1 3 1 1 1 3 1 1 2 2 1 1 3 1 1 2 2 2 3 1 -9 -9 3 3 1 1 1 1 1 1 3 3 1 1 1 1 3 1 3 3 1 1 3 1 1 1 -9 -9 3 3 3 1 3 3 4 4 1 3 3 1 -9 -9 1 3 2 2 2 2 1 1 3 1 1 1 3 3 -9 -9 1 3 3 3 1 1 3 3 1 1 3 3 3 3 1 3 1 3 1 3 1 1 1 1 2 1 1 1 3 1 1 3 1 2 3 3 1 3 1 1 -9 -9 2 2 1 3 2 2 -9 -9 3 3 1 1 1 3 3 3 1 3 3 3 1 1 3 3 -9 -9 1 1 -9 -9 1 1 1 1 3 3 3 1 1 3 1 1 -9 -9 3 3 -9 -9 3 3 3 3 1 1 -9 -9 -9 -9 2 1 1 3 -9 -9 1 1 2 2 3 3 3 3 2 2 3 3 3 3 3 3 3 3 1 1 1 1 1 1
1 LT23 1 1 1 -9 1 1 1 1 3 3 3 3 1 1 2 2 1 2 1 1 3 1 1 3 1 3 3 3 1 1 1 3 3 1 3 3 3 3 1 1 -9 -9 1 1 1 1 1 1 3 3 3 3 1 1 1 3 1 1 1 1 2 2 1 2 1 3 1 3 1 1 3 3 1 1 2 2 3 1 3 1 1 2 1 2 3 3 1 3 3 3 1 1 1 1 1 1 3 3 1 1 1 1 1 1 3 3 1 3 3 1 1 1 1 1 -9 -9 3 1 3 3 4 4 1 3 1 1 1 1 1 3 2 2 2 2 1 1 3 1 1 1 3 3 -9 -9 1 1 3 3 1 1 3 1 1 1 3 3 3 3 1 1 1 3 1 3 1 1 1 1 -9 -9 1 1 3 3 1 1 1 1 3 3 1 3 1 1 -9 -9 2 2 3 3 2 2 -9 -9 3 3 1 1 1 3 3 3 3 3 3 3 1 3 3 3 -9 -9 1 1 -9 -9 1 1 3 1 3 3 3 1 1 3 1 1 3 1 3 3 3 3 3 3 3 3 1 1 -9 -9 -9 -9 1 1 3 3 2 2 -9 -9 2 2 3 3 -9 -9 2 2 1 3 1 3 1 3 3 3 1 1 1 1 1 1
1 LT25 1 1 1 -9 1 1 1 3 1 1 3 1 1 1 1 2 1 1 1 1 3 3 3 3 1 1 3 3 -9 -9 3 3 1 1 3 3 3 3 1 1 3 3 1 1 1 1 1 1 3 3 3 3 1 1 1 3 1 1 1 1 2 2 2 2 1 3 3 3 1 1 3 3 1 1 2 2 1 1 1 1 1 2 1 1 3 1 3 3 3 3 1 1 -9 -9 3 1 1 3 1 1 1 1 3 3 3 3 3 3 3 1 1 1 3 3 -9 -9 3 1 3 3 4 4 3 3 -9 -9 2 2 3 3 2 2 2 2 1 1 1 1 1 1 3 1 -9 -9 1 1 3 3 1 1 3 1 1 1 3 3 3 1 1 1 3 3 1 3 1 1 1 1 2 1 3 3 3 3 1 1 1 1 3 3 3 3 3 1 -9 -9 2 2 1 1 2 2 -9 -9 3 3 1 1 1 3 3 3 3 3 3 3 1 3 3 3 -9 -9 1 1 -9 -9 1 1 3 1 3 3 3 1 3 3 1 1 -9 -9 3 3 1 1 3 3 3 3 1 1 1 1 -9 -9 2 2 -9 -9 1 2 -9 -9 2 2 3 3 3 3 2 2 3 3 1 3 1 3 3 3 1 1 1 1 1 1
1 LT42 1 1 1 -9 1 1 1 1 -9 -9 3 3 1 1 1 1 1 2 1 1 3 3 3 3 3 3 3 3 2 2 1 3 1 1 3 3 3 3 1 1 -9 -9 1 1 1 3 1 1 3 3 3 3 1 1 1 1 1 1 1 1 2 2 2 2 1 1 3 3 -9 -9 3 3 3 1 3 2 -9 -9 1 1 1 2 1 2 1 1 3 3 3 3 1 1 1 1 1 1 3 3 3 3 1 1 1 1 3 3 3 3 3 1 1 1 -9 -9 3 3 3 3 3 3 4 4 1 3 1 1 1 1 3 3 2 2 2 2 1 1 3 1 1 1 3 3 -9 -9 1 3 1 3 3 1 1 1 1 3 3 3 1 1 -9 -9 3 3 3 3 1 1 1 1 2 2 3 3 3 3 1 3 2 2 3 3 1 3 3 3 1 1 -9 -9 1 3 2 2 -9 -9 3 1 3 1 1 3 3 3 1 3 3 3 3 3 3 3 -9 -9 1 1 -9 -9 1 1 1 1 3 3 3 3 3 3 1 1 -9 -9 3 3 3 3 1 3 3 3 1 1 1 1 -9 -9 1 1 3 3 2 2 1 1 2 2 3 3 3 3 2 2 3 3 1 3 1 3 1 3 1 1 1 1 1 1
1 LT43 1 1 1 -9 1 3 1 3 1 1 3 1 1 1 1 2 1 2 1 1 3 3 3 3 3 3 3 3 -9 -9 3 3 -9 -9 3 3 3 3 1 1 -9 -9 1 1 1 1 1 1 3 3 3 3 1 1 1 3 1 1 1 1 2 2 2 2 1 1 3 3 1 1 1 3 1 1 3 2 3 1 3 1 2 2 1 2 3 3 3 3 3 3 1 1 1 1 1 1 3 3 1 1 1 1 3 1 3 3 1 3 1 1 1 1 -9 -9 3 3 1 1 3 3 4 4 3 3 1 1 1 1 3 3 2 2 2 2 1 1 1 1 1 1 3 3 -9 -9 1 3 3 3 1 1 3 3 1 1 3 3 3 1 -9 -9 3 3 3 3 1 1 1 1 2 1 1 3 3 3 1 1 1 2 3 3 3 3 1 1 3 1 2 2 1 3 2 2 -9 -9 3 1 -9 -9 1 3 3 3 3 3 3 3 3 3 3 3 -9 -9 2 1 -9 -9 1 1 1 1 3 3 3 1 3 3 1 1 -9 -9 3 3 1 1 1 3 1 3 1 1 1 1 -9 -9 2 1 3 3 2 2 1 1 2 2 3 3 3 3 2 2 3 3 3 3 3 3 3 3 3 1 1 3 1 1
1 NB11 1 1 1 -9 1 3 1 3 1 1 1 1 3 3 1 2 1 2 2 2 3 1 1 1 3 3 3 3 2 2 1 1 -9 -9 3 3 3 3 1 1 3 3 1 2 -9 -9 1 3 1 3 1 3 1 1 3 3 1 1 3 1 2 2 2 2 3 3 1 3 2 2 3 3 1 1 2 2 1 1 3 1 1 1 1 1 3 1 3 3 3 3 3 3 3 3 3 1 3 3 -9 -9 1 1 1 1 3 3 3 3 3 3 1 1 1 1 3 3 1 1 3 3 4 4 3 3 1 1 1 1 1 3 2 2 2 2 3 3 3 1 1 1 3 3 1 1 3 3 3 3 1 1 3 3 1 3 1 3 3 1 3 3 1 3 1 1 1 1 1 1 1 1 3 3 1 1 1 1 2 2 3 3 1 1 1 1 -9 -9 2 1 1 3 1 2 -9 -9 3 3 -9 -9 1 1 1 1 3 3 3 3 1 3 3 3 -9 -9 1 1 -9 -9 1 1 3 3 3 3 1 1 3 3 1 1 3 1 1 1 3 3 1 3 3 3 1 1 3 1 -9 -9 1 1 1 3 1 2 3 3 2 2 3 1 1 3 2 2 1 1 1 3 3 3 1 3 1 1 3 3 1 1
1 NB13 1 1 1 -9 1 1 1 3 1 1 3 1 3 3 1 1 1 2 1 1 3 3 3 3 1 1 3 3 1 1 1 1 3 3 3 3 3 3 1 1 3 3 1 2 3 3 3 3 1 3 1 3 1 1 3 3 1 1 3 1 -9 -9 2 2 3 3 3 3 2 2 3 3 1 1 2 2 1 1 1 1 2 2 1 1 1 1 3 3 3 3 1 1 1 3 3 1 3 3 3 3 1 1 1 1 1 1 1 3 3 3 1 1 3 3 3 3 1 1 3 3 4 4 3 3 1 1 1 1 1 3 2 2 2 2 1 1 3 3 1 1 3 3 1 1 3 3 3 3 1 1 3 3 3 3 1 1 3 1 1 3 1 3 1 1 1 1 1 1 1 1 1 3 1 1 1 3 2 2 3 3 1 1 1 1 1 1 2 1 3 3 1 2 -9 -9 3 3 3 3 1 3 1 1 1 3 3 3 1 3 3 3 -9 -9 1 1 -9 -9 1 1 1 1 3 3 1 1 3 3 1 1 3 1 3 1 1 3 1 3 1 3 1 1 3 1 -9 -9 1 1 3 3 1 1 -9 -9 1 2 3 1 3 3 2 2 3 3 3 3 3 3 1 3 3 1 3 3 1 1
1 NB22 1 1 1 -9 1 3 3 3 1 1 1 1 3 3 1 2 1 1 2 1 3 1 1 1 1 3 1 3 2 2 1 1 -9 -9 3 3 3 3 1 1 -9 -9 1 2 1 3 1 3 1 3 3 3 1 1 3 3 1 1 3 1 2 2 2 2 3 3 3 3 2 2 3 3 1 1 2 2 1 1 3 1 1 1 1 1 3 3 3 3 3 3 3 1 1 3 3 3 1 3 1 1 1 1 1 1 3 3 3 3 3 1 1 1 1 1 3 3 1 1 3 3 4 4 3 3 1 1 1 1 1 1 2 2 2 2 1 1 3 3 1 1 3 3 1 1 3 3 3 3 1 1 3 3 3 3 1 3 3 1 3 3 1 1 1 1 1 1 1 1 1 1 3 3 1 1 1 1 2 2 3 3 1 1 1 1 3 1 1 1 3 3 2 2 -9 -9 3 3 3 1 1 1 1 1 1 3 3 3 1 3 3 3 -9 -9 1 1 -9 -9 1 1 3 1 3 3 1 1 3 3 1 1 -9 -9 1 1 1 3 1 1 3 3 1 1 3 1 -9 -9 1 1 -9 -9 1 2 3 3 2 2 3 1 1 3 2 2 1 1 1 3 3 3 1 1 3 1 3 3 1 1
1 NB31 1 1 1 -9 1 3 3 3 1 1 1 1 3 3 1 1 2 2 2 2 3 3 3 3 3 3 3 3 -9 -9 1 1 -9 -9 1 3 3 3 1 1 3 3 2 2 3 3 3 3 -9 -9 3 3 1 1 1 3 1 1 3 1 -9 -9 2 2 3 3 1 3 2 1 3 3 1 1 3 3 1 1 1 1 1 1 1 1 1 1 -9 -9 3 3 1 1 1 3 3 1 1 3 3 3 1 1 3 1 1 1 1 3 3 3 1 1 -9 -9 3 3 3 1 3 3 4 4 3 3 1 1 1 2 1 3 1 1 2 2 1 1 -9 -9 1 1 3 3 -9 -9 3 3 3 3 1 1 3 1 3 3 1 1 3 1 1 3 3 3 1 3 1 1 1 1 -9 -9 1 3 1 1 1 1 2 2 3 3 1 1 1 1 1 1 1 1 1 1 1 2 -9 -9 -9 -9 3 1 1 1 1 1 1 1 3 3 1 3 3 3 -9 -9 1 1 -9 -9 1 1 3 3 3 3 -9 -9 3 3 1 1 -9 -9 1 1 1 1 3 3 1 3 1 1 -9 -9 -9 -9 1 1 1 3 1 1 -9 -9 2 2 3 1 3 3 2 2 3 3 1 3 3 3 1 3 3 3 3 3 1 1
1 NB33 1 1 1 -9 1 1 1 1 1 1 1 1 3 3 1 1 1 1 2 2 3 3 3 3 3 3 3 3 2 2 1 1 1 1 3 3 3 3 1 1 3 3 1 2 1 3 3 3 3 3 3 3 1 1 3 3 1 1 3 1 2 2 -9 -9 3 3 1 3 2 1 3 3 1 1 2 2 3 1 3 1 1 2 1 1 1 1 -9 -9 3 3 -9 -9 3 3 3 1 1 1 1 3 1 1 1 1 3 1 1 3 3 3 1 1 -9 -9 3 3 1 1 3 3 -9 -9 3 3 -9 -9 1 1 1 3 2 2 2 2 1 1 3 1 1 1 1 1 -9 -9 3 3 3 3 1 1 3 1 1 3 3 3 1 1 1 3 1 3 1 3 1 1 1 1 1 1 1 3 3 1 1 1 2 2 3 3 1 1 1 1 1 1 2 2 3 3 1 2 -9 -9 3 3 3 1 1 3 3 1 1 3 3 3 1 1 3 3 -9 -9 1 1 -9 -9 1 1 3 3 3 3 1 1 3 3 1 1 3 1 3 1 1 3 1 1 1 1 -9 -9 3 1 -9 -9 1 1 -9 -9 1 1 -9 -9 2 2 3 1 3 3 2 2 3 3 1 3 3 3 3 3 3 1 1 3 1 1
1 NB34 1 1 1 -9 1 1 1 1 3 3 1 1 3 3 1 2 1 1 2 2 3 3 3 3 1 3 3 3 2 2 1 3 1 1 3 3 3 3 1 1 -9 -9 1 2 3 3 3 3 1 3 3 3 1 1 3 3 1 1 3 1 -9 -9 2 2 3 3 1 1 1 1 3 3 1 1 2 2 3 1 3 1 1 1 1 1 1 1 3 3 3 3 1 1 3 3 1 1 1 1 -9 -9 1 1 1 1 3 1 1 1 3 3 1 1 -9 -9 3 3 1 1 3 3 4 4 3 3 1 1 1 1 3 3 2 2 2 2 1 1 1 1 1 1 3 1 -9 -9 3 3 3 3 1 1 3 3 1 1 3 3 1 1 1 1 1 3 1 1 1 1 1 1 1 1 1 1 1 1 1 3 1 2 3 3 1 1 1 1 1 1 -9 -9 3 3 1 1 -9 -9 3 3 1 1 1 3 3 3 3 3 3 3 1 1 3 3 -9 -9 1 1 -9 -9 1 1 3 1 3 3 1 1 3 3 1 1 -9 -9 1 1 1 3 1 1 1 1 1 1 3 1 -9 -9 1 1 -9 -9 1 2 -9 -9 2 2 3 1 -9 -9 2 2 3 3 3 3 3 3 3 3 3 1 3 3 1 1
1 NB35 1 1 1 -9 1 1 1 1 -9 -9 3 3 3 3 1 1 1 2 2 2 3 1 1 3 3 3 3 3 1 1 1 1 3 3 3 3 3 3 1 1 3 3 1 1 -9 -9 3 3 1 3 3 3 1 1 3 3 1 1 3 3 2 2 2 2 3 3 1 3 1 1 3 3 1 1 2 2 1 1 1 1 1 1 1 1 1 1 -9 -9 3 3 1 1 1 3 3 1 1 1 -9 -9 1 1 1 1 3 1 1 1 3 1 1 1 -9 -9 -9 -9 1 1 3 3 4 4 3 3 1 1 1 1 1 3 2 2 2 2 -9 -9 1 1 1 1 3 1 -9 -9 3 3 3 3 1 1 3 1 1 1 1 1 3 1 1 3 3 3 1 1 1 1 1 1 1 1 1 1 1 1 1 3 2 2 3 3 1 1 1 1 1 1 1 1 3 3 2 2 -9 -9 1 1 1 1 1 1 3 1 1 1 3 3 1 1 3 3 -9 -9 1 1 -9 -9 3 1 3 3 3 3 1 1 1 3 1 1 -9 -9 3 1 1 3 1 1 3 3 2 1 -9 -9 -9 -9 1 1 1 3 1 1 -9 -9 1 1 3 3 -9 -9 2 2 1 3 3 3 3 3 3 3 3 1 3 3 1 1
1 NB41 1 1 1 -9 1 1 1 3 1 1 3 1 3 3 1 1 1 2 2 2 3 1 1 3 1 3 3 3 1 2 1 1 -9 -9 3 3 1 3 1 3 3 3 1 2 1 1 1 3 3 3 1 3 1 1 3 3 1 1 1 1 3 3 2 2 3 3 3 3 1 1 3 3 1 1 2 2 1 1 1 1 1 2 -9 -9 1 1 3 3 3 3 -9 -9 3 3 3 1 1 3 1 3 1 1 1 1 3 1 3 3 3 3 1 1 -9 -9 3 3 1 1 3 3 -9 -9 3 3 1 1 1 1 3 3 2 2 -9 -9 1 1 1 1 1 1 3 1 -9 -9 3 3 3 3 1 1 1 1 1 1 1 3 3 3 1 1 1 3 3 3 1 1 1 1 1 1 3 3 1 1 1 1 2 2 3 3 1 1 1 1 1 1 2 1 3 3 1 2 -9 -9 3 3 3 3 3 3 3 3 1 3 3 3 1 1 3 3 -9 -9 1 1 -9 -9 1 1 3 1 3 3 1 1 3 3 1 1 3 1 1 1 3 3 1 1 3 3 1 1 -9 -9 -9 -9 1 1 1 3 -9 -9 -9 -9 1 2 1 1 -9 -9 2 2 1 3 3 3 3 3 3 3 1 1 1 3 1 1
1 NB44 1 1 1 -9 1 1 3 3 1 1 1 1 3 3 1 1 1 1 2 1 3 3 3 3 1 1 3 3 1 2 1 1 1 1 1 3 3 3 1 1 3 3 2 2 1 1 1 1 3 3 1 3 1 1 1 3 1 1 3 3 2 2 2 2 3 3 1 1 1 1 3 3 1 1 2 2 1 1 1 1 2 2 2 2 3 1 -9 -9 3 3 3 1 1 3 3 3 3 3 1 3 1 1 1 1 3 1 3 3 3 3 1 1 -9 -9 3 3 3 1 3 3 -9 -9 3 3 1 1 1 1 3 3 2 2 2 2 1 1 3 1 1 1 3 3 -9 -9 3 3 3 3 1 1 1 1 1 3 1 3 3 1 1 1 3 3 -9 -9 1 1 1 1 -9 -9 3 3 3 1 1 1 2 2 3 3 1 1 1 1 1 1 2 1 3 3 1 1 -9 -9 3 3 1 1 1 3 1 1 1 3 3 3 1 3 3 3 -9 -9 1 1 -9 -9 3 1 3 1 3 3 3 1 3 3 1 1 -9 -9 3 1 3 3 1 3 3 3 2 1 -9 -9 -9 -9 1 1 -9 -9 -9 -9 -9 -9 2 2 3 3 3 3 2 2 3 3 3 3 3 3 3 3 1 1 3 3 1 1
1 NB45 1 1 1 -9 1 1 3 3 1 1 3 1 3 3 2 2 1 1 2 1 3 1 1 3 1 3 3 3 2 2 1 1 1 1 3 3 3 3 1 1 -9 -9 1 2 3 3 3 3 1 3 3 3 1 1 3 3 1 1 3 3 2 2 2 2 3 3 1 3 2 1 3 3 1 1 2 2 -9 -9 1 1 1 1 1 1 1 1 -9 -9 3 3 1 1 1 1 1 1 1 3 3 3 1 1 1 1 3 1 1 3 3 3 1 1 1 1 3 3 1 1 3 3 4 4 3 3 1 1 1 2 1 3 2 2 2 2 1 1 3 1 1 1 3 3 1 1 3 3 3 3 1 1 3 1 1 3 1 3 3 1 3 3 1 3 1 1 1 1 1 1 1 1 1 3 1 1 1 1 1 2 3 3 1 1 1 1 1 1 2 1 3 3 1 2 -9 -9 3 3 3 1 1 1 3 1 1 1 3 3 1 1 3 3 -9 -9 1 1 -9 -9 1 1 3 3 3 3 1 1 3 3 1 1 3 1 1 1 3 3 1 3 3 3 1 1 -9 -9 -9 -9 1 1 -9 -9 1 1 -9 -9 1 1 3 3 1 3 2 2 1 3 3 3 3 3 1 3 1 1 3 3 1 1
1 NB46 1 1 1 -9 1 1 3 3 1 1 3 1 3 3 1 2 1 1 2 1 3 1 1 3 1 3 3 3 2 2 1 1 1 1 3 3 3 3 1 1 3 3 1 2 3 3 3 3 1 1 3 3 1 1 3 3 1 1 3 3 2 2 2 2 3 3 -9 -9 2 1 3 3 1 1 2 2 1 1 1 1 1 2 1 1 3 1 -9 -9 3 3 1 1 1 1 3 1 1 3 3 3 1 1 1 1 3 1 1 3 3 3 1 1 1 1 3 3 1 1 3 3 4 4 3 3 1 1 1 2 1 1 2 2 2 2 1 1 3 1 1 1 3 1 -9 -9 3 3 3 3 1 1 3 1 1 3 1 3 3 1 3 3 1 3 1 3 1 1 1 1 1 1 -9 -9 1 1 1 1 1 2 3 3 1 1 1 1 1 1 2 1 3 3 2 2 -9 -9 3 3 3 1 1 1 3 1 1 1 3 3 1 1 3 3 -9 -9 1 1 -9 -9 1 1 3 3 3 3 1 1 3 3 1 1 3 1 1 1 1 3 3 3 3 3 1 1 -9 -9 -9 -9 1 1 -9 -9 1 1 -9 -9 1 2 3 3 1 3 2 2 1 3 3 3 3 3 1 3 3 1 3 3 1 1
1 NB47 1 1 1 -9 1 3 3 3 1 1 1 1 3 3 1 1 1 1 2 2 3 3 3 3 1 1 3 3 -9 -9 1 3 1 1 3 3 3 3 1 1 3 3 1 1 -9 -9 3 3 1 3 3 3 1 1 3 3 1 1 3 1 -9 -9 -9 -9 3 3 1 3 2 1 3 3 1 1 3 2 1 1 1 1 1 2 1 2 3 1 3 3 3 3 3 1 3 3 3 1 1 3 1 3 1 1 1 1 1 1 3 3 3 3 1 1 1 1 3 3 1 1 3 3 4 4 3 3 1 1 1 1 1 1 2 2 2 2 1 1 3 3 1 1 3 1 1 1 3 3 3 3 1 1 3 1 3 3 3 3 3 1 1 3 1 3 1 3 1 1 1 1 1 1 3 3 1 1 -9 -9 2 2 3 3 1 1 1 1 1 1 1 1 3 3 1 2 -9 -9 1 1 3 3 1 1 1 1 1 1 3 3 1 3 3 3 -9 -9 1 1 -9 -9 1 1 3 1 3 3 1 1 3 3 1 1 3 1 3 1 1 3 1 1 3 3 2 1 3 1 -9 -9 1 1 1 3 1 1 3 3 2 2 3 1 3 3 2 2 3 3 3 3 3 3 1 3 3 1 1 3 1 1
1 NB49 1 1 1 -9 1 1 1 3 1 1 3 1 3 3 1 2 1 1 2 2 3 3 3 3 1 3 3 3 1 1 1 3 -9 -9 3 3 3 3 1 1 3 3 1 2 1 3 1 3 1 3 3 3 1 1 3 3 1 1 3 3 2 2 1 2 3 3 1 3 2 1 3 3 1 1 2 2 1 1 1 1 1 2 1 2 1 1 3 3 3 3 1 1 1 3 3 1 3 3 3 3 1 1 1 1 3 1 3 3 3 3 1 1 -9 -9 3 3 1 1 3 3 4 4 3 3 1 1 1 1 1 3 2 2 2 2 -9 -9 3 1 1 1 3 1 1 1 3 3 3 3 1 1 3 1 1 3 1 3 3 1 1 3 1 3 1 3 1 1 1 1 1 1 3 3 3 1 1 1 1 2 3 3 1 1 1 1 1 1 2 1 3 3 1 2 -9 -9 1 1 3 1 1 1 1 1 1 1 3 3 1 1 3 3 -9 -9 1 1 -9 -9 3 1 3 1 3 3 1 1 3 3 1 1 -9 -9 3 1 1 3 1 1 3 3 2 1 -9 -9 -9 -9 1 1 -9 -9 1 1 -9 -9 1 2 3 3 3 3 2 2 3 3 3 3 3 3 1 3 3 1 1 3 1 1
1 NL111 1 1 1 -9 1 1 1 1 -9 -9 1 1 1 3 2 2 1 2 1 1 3 3 3 3 3 3 1 3 2 2 1 3 -9 -9 3 3 3 3 1 1 -9 -9 1 2 -9 -9 1 3 1 3 3 3 1 1 1 3 1 1 3 1 2 2 2 2 -9 -9 1 1 1 1 3 3 3 1 2 2 -9 -9 1 1 1 2 1 1 3 3 -9 -9 3 3 1 1 1 1 1 1 1 3 3 3 1 1 3 3 3 3 3 3 3 1 1 1 -9 -9 3 3 3 1 3 3 -9 -9 3 3 3 1 1 1 3 3 2 2 2 2 1 1 1 1 1 1 3 3 -9 -9 3 3 3 3 1 1 3 1 1 1 3 3 3 1 1 1 1 3 3 3 1 1 1 1 2 1 1 3 -9 -9 1 3 2 2 3 3 1 3 3 3 1 1 2 2 1 3 2 2 -9 -9 -9 -9 1 1 1 3 3 3 1 3 3 3 1 3 3 3 -9 -9 1 1 -9 -9 1 1 3 1 3 3 3 1 3 3 1 1 -9 -9 3 3 1 1 1 3 1 3 -9 -9 3 1 -9 -9 2 2 -9 -9 -9 -9 -9 -9 2 2 3 3 3 3 2 2 3 3 3 3 3 3 1 3 1 1 1 3 1 1
1 NL14 1 1 1 -9 1 1 1 1 1 1 3 3 1 1 1 1 1 2 1 1 3 3 3 3 3 3 3 3 2 2 1 1 3 1 3 3 3 3 1 1 1 3 1 1 1 1 1 1 3 3 3 3 1 1 3 3 1 1 3 1 2 2 2 2 1 3 1 1 1 1 3 3 1 1 2 2 1 1 3 1 1 1 1 1 1 1 -9 -9 3 3 1 1 1 1 1 1 3 3 3 3 1 1 3 3 3 3 1 3 3 1 1 1 -9 -9 -9 -9 1 1 3 3 -9 -9 3 3 3 3 1 1 3 3 2 2 2 2 1 1 1 1 1 1 3 3 -9 -9 1 1 3 3 1 1 3 1 1 1 3 3 3 3 1 1 1 3 3 3 1 1 1 1 1 1 1 3 3 3 1 1 1 1 3 3 3 3 1 1 1 1 2 2 3 3 2 2 -9 -9 3 1 -9 -9 1 3 3 3 3 3 3 3 1 3 3 3 -9 -9 1 1 -9 -9 1 1 3 1 3 3 1 1 3 3 1 1 -9 -9 3 3 1 1 1 3 3 3 2 1 1 1 -9 -9 2 2 1 3 2 2 1 1 2 2 3 3 3 3 2 2 3 3 3 3 3 3 3 3 1 1 3 3 1 1
1 NL15 1 1 1 -9 1 1 1 3 -9 -9 3 3 -9 -9 -9 -9 1 2 1 1 3 1 1 1 3 3 3 3 2 2 3 3 -9 -9 3 3 3 3 1 1 -9 -9 1 1 1 1 1 1 3 3 3 3 1 1 1 1 1 1 3 3 2 2 2 2 1 1 1 1 1 1 3 3 1 1 3 2 -9 -9 1 1 1 2 1 1 3 1 -9 -9 3 3 1 1 1 3 1 1 3 3 3 3 1 1 3 1 3 3 3 3 3 1 1 1 -9 -9 -9 -9 3 3 3 3 -9 -9 3 3 1 1 1 2 3 3 2 2 2 2 1 1 1 1 1 1 3 3 -9 -9 1 3 3 3 3 1 3 3 1 1 3 3 3 3 1 1 3 3 1 3 -9 -9 -9 -9 -9 -9 -9 -9 -9 -9 -9 -9 -9 -9 -9 -9 -9 -9 -9 -9 -9 -9 -9 -9 -9 -9 -9 -9 -9 -9 -9 -9 -9 -9 -9 -9 -9 -9 -9 -9 -9 -9 -9 -9 -9 -9 -9 -9 -9 -9 -9 -9 -9 -9 -9 -9 -9 -9 3 3 3 3 1 1 3 1 3 3 1 3 3 3 3 3 2 1 -9 -9 -9 -9 2 1 3 3 -9 -9 -9 -9 2 2 3 3 1 3 2 2 1 3 1 3 3 3 3 3 3 1 3 3 1 1
1 NL17 1 1 1 -9 3 3 1 1 3 3 3 1 1 1 2 2 1 2 1 1 3 3 3 3 3 3 3 3 2 2 3 3 3 3 3 3 3 3 1 1 3 3 1 1 -9 -9 1 3 1 3 -9 -9 1 1 1 1 1 1 3 1 2 2 2 2 1 1 1 1 1 1 3 3 1 1 2 2 -9 -9 1 1 1 1 1 1 1 1 -9 -9 3 3 1 1 1 1 1 1 3 3 3 3 1 1 3 3 3 3 3 3 3 1 1 1 -9 -9 -9 -9 3 3 3 3 -9 -9 1 3 -9 -9 1 1 3 3 2 2 -9 -9 -9 -9 1 1 1 1 3 3 -9 -9 1 1 3 3 1 1 3 1 1 1 3 3 3 1 1 1 3 3 3 3 1 1 1 1 2 2 3 3 3 1 1 1 1 2 3 3 1 1 1 1 1 1 2 2 1 1 2 2 -9 -9 3 3 -9 -9 3 3 3 3 1 3 3 3 3 3 3 3 -9 -9 1 1 -9 -9 1 1 3 1 3 3 3 3 3 3 1 1 -9 -9 3 3 1 1 3 3 1 3 1 1 -9 -9 -9 -9 2 2 3 3 -9 -9 1 1 2 2 3 3 3 3 2 2 3 3 1 3 3 3 3 3 1 1 1 3 1 1
1 NL18 1 1 1 -9 1 3 1 1 -9 -9 3 3 1 1 1 2 1 1 1 1 3 3 3 3 3 3 3 3 2 2 1 3 -9 -9 3 3 3 3 1 1 3 3 1 2 1 1 1 1 3 3 -9 -9 1 1 1 3 1 1 3 3 2 2 2 2 1 1 -9 -9 2 1 3 3 1 1 2 2 3 1 1 1 -9 -9 1 1 3 1 3 3 3 3 1 1 1 1 1 1 3 3 3 3 1 1 3 1 3 3 1 3 3 1 1 1 -9 -9 3 3 3 1 3 3 -9 -9 1 3 -9 -9 1 1 3 3 2 2 -9 -9 1 1 1 1 1 1 3 3 -9 -9 1 3 3 3 1 1 3 1 1 1 3 3 3 1 -9 -9 1 3 3 3 1 1 1 1 2 1 1 3 3 3 1 1 1 1 3 3 1 3 3 1 1 1 2 2 1 3 2 2 -9 -9 3 1 3 1 3 3 3 3 3 3 3 3 1 3 3 3 -9 -9 1 1 -9 -9 1 1 3 1 3 3 3 1 3 3 1 1 3 1 3 3 1 3 1 3 3 3 1 1 -9 -9 -9 -9 2 1 -9 -9 2 2 1 1 2 2 3 3 3 3 2 2 3 3 1 3 3 3 3 3 1 1 3 3 1 1
1 NL19 1 1 1 -9 1 1 1 1 1 1 3 3 1 1 1 1 1 2 1 1 3 3 3 3 3 3 3 3 -9 -9 3 3 1 1 3 3 3 3 1 1 -9 -9 1 2 3 3 3 3 1 1 3 3 1 1 1 1 1 1 -9 -9 2 2 2 2 1 1 1 1 1 1 3 3 1 1 3 2 1 1 1 1 1 1 1 1 1 1 -9 -9 3 3 1 1 1 3 1 1 3 3 1 1 1 1 3 1 3 3 3 3 3 1 1 1 -9 -9 3 3 3 3 3 3 -9 -9 3 3 3 1 1 1 3 3 2 2 2 2 3 3 1 1 1 1 3 3 -9 -9 3 3 3 3 3 1 3 1 1 1 3 3 3 1 1 1 3 3 3 3 1 1 1 1 2 2 1 3 3 1 1 3 1 2 3 3 3 3 3 3 1 1 -9 -9 1 3 2 2 -9 -9 3 1 1 1 3 3 3 3 1 3 3 3 1 3 3 3 -9 -9 1 1 -9 -9 1 1 3 1 3 3 3 3 3 3 1 1 3 1 3 3 1 3 1 3 1 3 2 1 -9 -9 -9 -9 -9 -9 -9 -9 -9 -9 -9 -9 2 2 3 3 3 3 2 2 3 3 3 3 1 3 3 3 -9 -9 1 1 1 1
1 NL210 1 1 1 -9 1 1 1 1 1 1 3 1 -9 -9 1 2 2 2 1 1 3 3 3 3 3 3 3 3 -9 -9 3 3 1 1 3 3 3 3 1 1 1 3 1 1 3 3 1 1 3 3 -9 -9 1 1 1 1 1 1 3 1 2 2 2 2 1 1 1 1 1 1 3 3 1 1 2 2 3 1 1 1 2 2 1 2 3 3 1 1 3 3 1 1 1 1 1 1 3 3 3 3 1 1 3 3 3 3 1 3 3 1 1 1 -9 -9 3 3 3 3 3 3 -9 -9 3 3 -9 -9 1 1 3 3 2 2 2 2 1 1 3 1 1 1 3 3 -9 -9 3 3 3 3 1 1 3 3 1 3 3 3 3 1 1 1 3 3 1 3 1 1 1 1 2 2 1 3 -9 -9 1 1 2 2 3 3 3 3 3 1 1 1 2 2 1 3 2 2 -9 -9 1 1 3 1 3 3 3 1 3 3 3 3 1 3 3 3 -9 -9 1 1 -9 -9 1 1 1 1 3 3 3 3 3 3 1 1 3 1 3 3 1 1 1 3 3 3 1 1 -9 -9 -9 -9 2 2 -9 -9 -9 -9 1 1 2 2 3 3 3 3 2 2 3 3 3 3 3 3 3 3 1 1 1 3 1 1
1 NL211 1 1 1 -9 1 3 1 1 -9 -9 -9 -9 1 1 2 2 2 2 1 1 1 1 1 1 3 3 3 3 2 2 3 3 -9 -9 3 3 3 3 1 1 1 3 1 1 3 3 1 3 1 3 3 3 1 1 1 1 1 1 3 3 2 2 2 2 1 1 1 1 1 1 3 3 1 1 2 2 3 1 1 1 2 2 1 1 3 3 1 1 3 3 1 1 1 1 1 1 3 3 -9 -9 1 1 3 1 3 3 3 3 3 3 1 1 -9 -9 -9 -9 3 3 3 3 4 4 1 3 1 1 1 2 1 3 2 2 2 2 1 1 1 1 1 1 3 3 1 1 1 1 3 3 1 1 3 3 1 1 3 3 3 1 1 1 3 3 1 1 1 1 1 1 2 2 3 3 1 1 1 1 1 2 3 3 1 3 3 1 1 1 2 2 1 3 2 2 -9 -9 3 1 1 1 3 3 3 3 1 1 3 3 1 3 3 3 -9 -9 1 1 -9 -9 1 1 3 3 3 3 3 3 3 3 1 1 -9 -9 3 3 1 3 1 3 1 3 2 2 1 1 -9 -9 2 1 -9 -9 2 2 -9 -9 1 2 3 3 1 1 2 2 1 1 3 3 3 3 3 3 1 1 3 3 1 1
1 NL25 1 1 1 -9 1 1 1 1 -9 -9 3 3 1 1 1 1 1 1 2 1 3 1 -9 -9 3 3 3 3 -9 -9 3 3 1 1 3 3 3 3 1 1 -9 -9 -9 -9 1 1 1 1 3 3 -9 -9 1 1 1 3 1 1 3 1 2 2 2 2 1 3 -9 -9 1 1 3 3 1 1 2 2 -9 -9 1 1 1 2 1 2 3 1 -9 -9 3 3 1 1 1 1 1 1 3 3 -9 -9 1 1 -9 -9 3 3 3 3 1 1 -9 -9 -9 -9 -9 -9 -9 -9 -9 -9 -9 -9 -9 -9 -9 -9 -9 -9 -9 -9 2 2 -9 -9 -9 -9 -9 -9 -9 -9 -9 -9 -9 -9 -9 -9 -9 -9 -9 -9 -9 -9 -9 -9 3 3 -9 -9 1 1 -9 -9 -9 -9 1 1 1 1 -9 -9 1 3 3 3 1 1 1 2 3 3 3 3 1 1 3 1 2 2 3 3 2 2 -9 -9 1 1 1 1 1 3 3 3 3 3 3 3 1 3 3 3 -9 -9 1 1 -9 -9 1 1 1 1 3 3 -9 -9 3 3 1 1 -9 -9 3 1 1 3 1 1 3 3 1 1 3 1 -9 -9 2 1 -9 -9 -9 -9 -9 -9 2 2 3 3 1 3 2 2 1 3 1 3 1 3 3 3 1 1 1 3 1 1
1 NL27 1 1 1 -9 1 1 1 1 3 3 -9 -9 1 3 1 2 1 2 1 1 3 3 -9 -9 3 3 3 3 -9 -9 3 3 -9 -9 3 3 3 3 1 1 1 1 1 1 1 1 1 3 1 3 3 3 1 1 1 1 1 1 3 1 2 2 2 2 1 3 1 1 1 1 3 3 1 1 3 2 -9 -9 1 1 1 1 1 1 1 1 -9 -9 3 3 1 1 1 3 1 1 3 3 3 3 1 1 -9 -9 3 3 1 3 3 1 1 1 -9 -9 -9 -9 3 3 3 3 -9 -9 3 3 1 1 1 2 3 3 2 2 2 2 1 1 1 1 1 1 3 3 -9 -9 3 3 3 3 3 1 -9 -9 1 1 3 3 3 1 1 1 3 3 1 3 1 1 1 1 2 2 1 3 3 3 1 1 1 2 3 3 3 3 3 3 1 1 -9 -9 1 3 2 2 -9 -9 1 1 3 1 1 3 3 3 3 3 3 3 3 3 3 3 -9 -9 1 1 -9 -9 1 1 3 1 3 3 3 3 3 3 1 1 -9 -9 3 3 1 3 1 3 3 3 1 1 -9 -9 -9 -9 2 1 3 3 -9 -9 1 1 2 2 3 3 3 3 2 2 3 3 1 1 3 3 1 3 1 1 1 3 1 1
1 NL28 1 1 1 -9 1 1 1 1 -9 -9 3 1 1 3 1 2 2 2 1 1 3 3 3 3 3 3 3 3 -9 -9 3 3 1 1 3 3 3 3 1 1 1 1 1 1 1 3 1 1 3 3 -9 -9 1 1 1 1 1 1 3 1 2 2 2 2 1 1 1 3 1 1 3 3 1 1 2 2 1 1 1 1 1 2 1 2 3 1 1 1 3 3 1 1 1 1 1 1 3 3 3 3 1 1 3 3 3 3 1 1 3 1 1 1 -9 -9 -9 -9 3 3 3 3 4 4 3 3 1 1 1 1 3 3 2 2 2 2 1 1 3 1 1 1 3 3 -9 -9 1 3 3 3 1 1 3 3 1 3 3 3 1 1 1 1 3 3 1 3 1 1 1 1 2 2 1 3 3 3 1 1 1 2 3 3 3 3 1 1 1 1 -9 -9 -9 -9 2 2 -9 -9 1 1 3 1 1 3 3 1 3 3 3 3 3 3 3 3 -9 -9 1 1 -9 -9 1 1 1 1 3 3 3 3 3 3 1 1 3 1 3 3 1 1 1 3 3 3 -9 -9 1 1 -9 -9 2 2 3 3 -9 -9 1 1 2 2 3 3 3 3 2 2 3 3 1 3 3 3 3 3 1 1 1 3 1 1
1 NL29 1 1 1 -9 1 1 1 1 3 3 3 1 1 3 1 2 1 2 2 1 3 3 3 3 3 3 3 3 -9 -9 3 3 1 1 3 3 3 3 1 1 -9 -9 1 1 -9 -9 1 1 3 3 3 3 1 1 1 3 1 1 3 1 2 2 2 2 1 1 1 1 1 1 3 3 1 1 3 2 3 1 1 1 1 2 1 1 3 1 -9 -9 3 3 1 1 1 1 1 1 3 3 3 3 1 1 -9 -9 3 3 1 3 3 1 1 1 -9 -9 -9 -9 3 1 3 3 -9 -9 3 3 1 1 1 2 3 3 2 2 2 2 -9 -9 1 1 1 1 3 3 -9 -9 3 3 3 3 3 1 3 1 1 1 3 3 3 1 1 1 3 3 1 1 -9 -9 -9 -9 -9 -9 1 3 3 3 -9 -9 -9 -9 -9 -9 -9 -9 -9 -9 1 1 -9 -9 -9 -9 -9 -9 -9 -9 -9 -9 -9 -9 3 3 3 3 -9 -9 -9 -9 -9 -9 -9 -9 -9 -9 -9 -9 -9 -9 -9 -9 1 1 3 3 -9 -9 3 3 1 1 -9 -9 3 3 1 3 1 3 3 3 1 1 1 1 -9 -9 2 1 3 3 -9 -9 -9 -9 2 2 3 3 3 3 2 2 3 3 1 3 3 3 3 3 1 1 1 1 1 1
1 NL310 1 1 1 -9 1 1 1 1 3 3 3 1 1 1 1 2 1 1 1 1 3 3 3 3 3 3 3 3 -9 -9 3 3 -9 -9 3 3 3 3 1 1 -9 -9 1 1 1 3 1 1 3 3 3 3 1 1 1 1 1 1 3 1 2 2 1 2 1 3 1 1 1 1 3 3 3 1 3 2 3 1 1 1 1 1 1 1 1 1 3 3 3 3 1 1 1 1 1 1 1 3 3 3 1 1 3 3 3 3 1 3 3 1 1 1 -9 -9 3 3 3 3 3 3 4 4 1 3 3 3 1 1 3 3 1 1 2 2 1 1 1 1 1 1 3 3 1 1 1 3 3 3 1 1 1 1 1 1 3 3 3 1 1 1 3 3 1 3 1 1 1 1 2 2 1 3 3 1 1 1 1 1 3 3 3 3 1 1 1 1 2 1 1 1 2 2 -9 -9 1 1 1 1 3 3 3 3 3 3 3 3 3 3 3 3 -9 -9 1 1 -9 -9 1 1 3 1 3 3 3 3 3 3 1 1 -9 -9 3 3 1 1 3 3 1 3 2 1 1 1 -9 -9 2 2 3 3 1 2 3 3 2 2 3 3 3 3 2 2 3 3 1 3 3 3 3 3 1 1 1 1 1 1
1 NL312 1 1 1 -9 1 3 1 1 1 1 3 3 1 1 1 2 1 2 1 1 3 1 1 1 3 3 3 3 -9 -9 3 3 1 1 3 3 3 3 1 1 3 3 1 1 -9 -9 1 1 3 3 1 1 1 1 1 1 1 1 3 1 2 2 2 2 1 3 1 3 1 1 3 3 1 1 3 2 1 1 3 1 -9 -9 2 2 3 1 1 1 3 3 1 1 1 1 1 1 1 3 3 3 1 1 1 1 3 3 1 3 3 3 1 1 1 1 3 3 3 3 3 3 4 4 1 1 1 1 1 2 3 3 2 2 2 2 1 1 1 1 1 1 3 3 1 1 1 3 3 3 1 1 3 1 1 1 1 3 3 3 -9 -9 3 3 1 3 1 1 1 1 2 2 1 1 3 3 1 1 1 2 3 3 3 3 1 1 1 1 2 1 1 1 2 2 -9 -9 3 1 -9 -9 3 3 3 3 1 3 3 3 3 3 3 3 -9 -9 1 1 -9 -9 1 1 1 1 3 3 3 3 3 3 1 1 3 1 3 3 3 3 3 3 3 3 2 2 -9 -9 -9 -9 1 1 3 3 -9 -9 -9 -9 2 2 3 3 1 1 2 2 1 3 1 3 1 3 3 3 1 1 3 3 1 1
1 NL33 1 1 1 -9 1 1 1 1 -9 -9 -9 -9 -9 -9 -9 -9 1 1 1 1 -9 -9 3 3 3 3 3 3 2 2 -9 -9 -9 -9 -9 -9 3 3 -9 -9 -9 -9 1 1 3 3 1 3 1 3 3 3 1 1 1 1 -9 -9 -9 -9 -9 -9 -9 -9 1 3 1 3 1 1 3 3 1 1 3 2 -9 -9 1 1 1 2 1 1 -9 -9 1 1 3 3 1 1 -9 -9 1 1 1 3 -9 -9 1 1 3 3 3 3 3 3 1 1 1 1 -9 -9 -9 -9 3 3 3 3 -9 -9 1 3 3 3 1 1 3 3 2 2 2 2 1 1 -9 -9 1 1 3 3 -9 -9 1 3 3 3 1 1 3 1 1 1 3 3 3 1 1 1 3 3 1 3 1 1 1 1 2 2 1 3 1 1 1 3 1 1 3 3 1 3 1 1 1 1 2 2 1 3 2 2 -9 -9 3 1 -9 -9 3 3 3 3 1 3 -9 -9 1 3 3 3 -9 -9 1 1 -9 -9 1 1 3 1 3 3 3 3 3 3 1 1 3 1 3 3 1 1 1 3 1 1 2 1 1 1 -9 -9 2 2 -9 -9 2 2 -9 -9 -9 -9 3 3 3 3 2 2 3 3 3 3 3 3 3 3 1 1 1 3 1 1
1 NL34 1 1 1 -9 1 1 1 1 3 3 3 3 1 1 1 1 1 2 1 1 3 3 3 3 3 3 3 3 2 2 1 3 1 1 3 3 3 3 1 1 -9 -9 1 1 3 3 1 1 3 3 3 3 1 1 1 1 1 1 1 1 2 2 1 2 1 3 1 3 1 1 3 3 1 1 3 2 1 1 3 1 1 2 -9 -9 1 1 3 3 3 3 1 1 1 1 1 1 1 1 3 3 1 1 3 3 3 1 3 3 1 1 1 1 1 3 3 3 3 3 3 3 4 4 1 3 3 3 1 1 3 3 2 2 2 2 1 1 1 1 1 1 3 3 1 1 1 3 3 3 1 1 3 1 1 1 3 3 3 1 1 1 3 3 1 3 1 1 1 1 2 2 3 3 1 1 3 3 1 2 3 3 1 3 1 1 1 1 2 2 1 3 2 2 -9 -9 3 3 1 1 3 3 3 3 1 3 -9 -9 3 3 3 3 -9 -9 1 1 -9 -9 1 1 3 3 3 3 3 3 3 3 -9 -9 -9 -9 3 3 -9 -9 3 3 1 1 -9 -9 -9 -9 -9 -9 2 2 -9 -9 2 2 -9 -9 2 2 3 3 -9 -9 2 2 3 3 3 3 -9 -9 3 3 1 1 -9 -9 1 1
1 NL37 1 1 1 -9 1 3 1 1 1 1 1 1 3 3 1 2 1 2 1 1 3 3 3 3 3 3 3 3 -9 -9 3 3 1 1 3 3 3 3 1 1 -9 -9 1 1 1 3 1 3 1 3 3 3 1 1 1 1 1 1 1 1 2 2 2 2 1 3 1 1 1 1 3 3 1 1 2 2 3 1 1 1 1 1 1 1 1 1 3 3 3 3 1 1 1 1 1 1 3 3 3 3 1 1 3 1 3 3 3 3 3 1 1 1 -9 -9 -9 -9 3 3 3 3 4 4 3 3 1 1 1 1 3 3 1 1 -9 -9 3 3 1 1 1 1 3 3 -9 -9 1 3 3 3 1 1 3 1 1 1 3 3 3 1 1 1 3 3 3 3 1 1 1 1 2 2 1 3 3 3 3 3 1 2 3 3 3 3 1 1 1 1 1 1 1 1 2 2 -9 -9 3 3 3 1 1 3 3 3 3 3 3 3 1 3 3 3 -9 -9 1 1 -9 -9 1 1 -9 -9 3 3 3 3 3 3 1 1 3 1 3 1 1 1 3 3 3 3 2 1 1 1 -9 -9 2 1 1 3 1 2 -9 -9 2 2 3 3 3 3 2 2 3 3 1 1 3 3 1 1 1 1 1 1 1 1
1 NL41 1 1 1 -9 1 1 1 1 3 3 3 3 1 1 1 2 1 2 2 1 3 3 3 3 3 3 3 3 -9 -9 3 3 1 1 3 3 3 3 1 1 1 3 1 1 -9 -9 1 3 3 3 3 3 1 1 1 1 1 1 3 1 2 2 2 2 1 3 1 3 1 1 1 3 -9 -9 2 2 -9 -9 1 1 -9 -9 1 2 3 3 1 3 3 3 1 1 1 3 1 1 3 3 3 3 1 1 1 1 3 1 3 3 3 3 1 1 -9 -9 3 3 3 3 3 3 -9 -9 3 3 1 1 1 1 -9 -9 2 2 2 2 1 1 1 1 1 1 3 3 -9 -9 1 3 3 3 1 1 -9 -9 1 1 3 3 3 1 -9 -9 3 3 -9 -9 1 1 1 1 2 2 3 3 3 1 3 3 1 1 3 3 3 3 3 1 3 1 2 2 1 1 2 2 -9 -9 3 3 -9 -9 3 3 3 3 3 3 3 3 3 3 3 3 -9 -9 1 1 -9 -9 1 1 3 3 3 3 3 3 3 3 1 1 -9 -9 3 1 1 3 3 3 1 3 1 1 -9 -9 -9 -9 1 1 3 3 -9 -9 -9 -9 2 2 3 3 -9 -9 2 2 3 3 3 3 1 3 1 3 1 1 1 3 1 1
1 NL411 1 1 1 -9 1 1 1 1 3 3 3 1 1 1 -9 -9 2 2 2 1 3 3 3 3 3 3 3 3 1 1 1 3 1 1 3 3 3 3 1 1 1 3 1 1 1 3 1 3 3 3 3 3 1 1 1 1 1 1 1 1 2 2 1 2 3 3 1 1 1 1 3 3 1 1 2 2 -9 -9 1 1 1 1 1 1 1 1 3 3 3 3 1 1 1 3 1 1 1 3 3 3 1 1 1 1 3 3 3 3 1 1 1 1 -9 -9 -9 -9 3 3 3 3 4 4 3 3 1 1 1 1 3 3 2 2 2 2 1 1 1 1 1 1 3 3 -9 -9 1 3 3 3 1 1 3 3 1 1 1 3 1 1 1 1 3 3 3 3 1 1 1 1 2 2 1 1 3 1 3 3 1 1 3 3 1 3 1 1 3 1 2 2 1 1 1 2 -9 -9 3 3 1 1 1 3 3 3 3 3 3 3 3 3 3 3 -9 -9 1 1 -9 -9 1 1 3 1 3 3 3 3 3 3 1 1 3 1 3 3 1 3 3 3 1 3 2 1 -9 -9 -9 -9 1 1 3 3 1 2 -9 -9 2 2 3 3 -9 -9 2 2 3 3 3 3 3 3 -9 -9 3 1 1 1 1 1
1 NL412 1 1 1 -9 1 1 1 1 3 3 3 1 3 3 2 2 1 2 2 2 3 3 3 3 3 3 3 3 -9 -9 1 3 1 1 3 3 3 3 1 1 1 3 1 1 1 1 1 1 3 3 3 3 1 1 1 1 1 1 1 1 2 2 1 2 3 3 1 1 1 1 3 3 1 1 2 2 1 1 3 1 1 1 1 1 3 1 3 3 3 3 1 1 1 1 1 1 3 3 3 3 1 1 1 1 3 3 3 3 3 1 1 1 1 1 3 3 3 3 3 3 4 4 3 3 1 1 1 1 3 3 2 2 2 2 1 1 1 1 1 1 3 3 -9 -9 1 3 3 3 1 1 3 3 1 1 1 3 1 1 1 1 3 3 3 3 1 1 1 1 2 2 1 1 3 3 3 3 1 2 3 3 1 3 1 1 3 1 2 2 1 1 1 2 -9 -9 3 3 1 1 3 3 3 3 3 3 3 3 3 3 3 3 -9 -9 1 1 -9 -9 1 1 3 1 3 3 3 3 3 3 1 1 -9 -9 3 3 3 3 3 3 3 3 2 1 -9 -9 -9 -9 1 1 3 3 -9 -9 -9 -9 2 2 3 3 -9 -9 2 2 3 3 3 3 3 3 -9 -9 1 1 1 1 1 1
1 NL42 1 1 1 -9 1 1 1 3 1 1 3 1 3 3 1 2 1 1 2 1 3 3 3 3 3 3 3 3 -9 -9 1 3 1 1 3 3 3 3 1 1 -9 -9 1 2 -9 -9 3 3 3 3 3 3 1 1 1 3 1 1 3 1 2 2 2 2 3 3 3 3 1 1 1 3 1 1 3 2 1 1 1 1 2 2 2 2 3 3 1 1 3 3 1 1 -9 -9 3 1 1 3 -9 -9 1 1 1 1 3 1 3 3 3 1 1 1 3 3 3 3 3 1 3 3 4 4 3 3 -9 -9 1 1 1 3 2 2 2 2 1 1 -9 -9 1 1 3 3 3 1 3 3 3 3 1 1 1 1 1 1 3 3 3 1 1 3 1 3 1 3 1 1 1 1 -9 -9 3 3 1 1 1 1 1 2 3 3 1 3 1 1 1 1 2 2 1 3 2 2 -9 -9 3 1 1 1 1 3 3 3 1 3 3 3 1 3 3 3 -9 -9 2 1 -9 -9 1 1 -9 -9 3 3 3 1 3 3 1 1 -9 -9 1 1 1 3 1 3 1 1 2 1 -9 -9 -9 -9 1 1 -9 -9 2 2 -9 -9 2 2 3 3 3 3 2 2 3 3 1 3 1 3 1 3 1 1 1 3 1 1
1 NL47 1 1 1 -9 1 1 1 1 3 3 3 3 1 1 1 1 1 2 2 1 3 3 3 3 3 3 3 3 -9 -9 1 3 1 1 3 3 3 3 1 1 1 3 1 1 1 1 1 3 3 3 1 3 1 1 1 1 1 1 3 1 2 2 2 2 1 3 1 3 1 1 3 3 1 1 2 2 3 1 1 1 1 1 1 1 3 1 3 3 3 3 1 1 1 1 1 1 1 3 1 1 1 1 3 1 3 3 3 3 3 1 1 1 -9 -9 3 3 3 3 3 3 4 4 1 3 -9 -9 1 2 1 1 2 2 -9 -9 1 1 1 1 1 1 3 3 -9 -9 1 1 3 3 1 1 3 1 1 1 1 3 3 1 1 1 1 3 3 3 1 1 1 1 2 2 1 3 3 1 1 3 1 2 3 3 3 3 -9 -9 -9 -9 2 2 1 3 2 2 -9 -9 3 3 -9 -9 1 3 3 3 1 3 3 3 3 3 3 3 -9 -9 1 1 -9 -9 1 1 1 1 3 3 3 3 3 3 1 1 -9 -9 3 3 1 3 3 3 3 3 2 1 3 1 -9 -9 2 1 3 3 1 2 1 1 2 2 3 3 3 3 2 2 3 3 3 3 3 3 3 3 1 1 3 3 1 1
1 NL511 1 1 1 -9 1 1 1 3 1 1 3 1 1 1 1 1 1 2 1 1 3 3 3 3 3 3 3 3 -9 -9 3 3 1 1 3 3 3 3 1 1 1 3 1 1 3 3 1 3 1 3 -9 -9 1 1 1 3 1 1 1 1 2 2 2 2 1 3 1 3 2 1 3 3 3 3 2 2 1 1 1 1 1 2 1 2 3 3 1 3 3 3 1 1 1 1 1 1 1 3 3 3 1 1 3 3 3 3 1 3 3 1 1 1 -9 -9 3 3 3 1 3 3 4 4 3 3 -9 -9 1 1 3 3 2 2 -9 -9 1 1 3 1 1 1 3 1 1 1 3 3 3 3 1 1 3 3 1 1 3 3 1 1 1 3 3 3 1 3 1 1 1 1 2 1 1 3 3 3 3 3 1 2 3 3 3 3 3 1 -9 -9 2 1 1 1 2 2 -9 -9 3 3 3 1 1 3 3 3 3 3 -9 -9 1 3 3 3 -9 -9 2 1 -9 -9 1 1 -9 -9 3 3 3 1 1 3 1 1 -9 -9 3 3 1 3 3 3 1 3 1 1 1 1 -9 -9 2 1 1 3 2 2 3 3 2 2 3 3 3 3 2 2 3 3 3 3 3 3 3 3 3 1 1 1 1 1
1 NL512 1 1 1 -9 1 1 1 3 1 1 3 1 1 1 1 1 1 2 1 1 3 1 1 3 3 3 3 3 -9 -9 3 3 1 1 3 3 3 3 1 1 1 3 1 1 3 3 1 1 1 3 1 1 1 1 1 3 1 1 1 1 2 2 2 2 1 3 3 3 2 1 3 3 -9 -9 2 2 1 1 1 1 1 1 1 1 3 3 3 3 3 3 1 1 1 1 1 1 3 3 3 3 1 1 -9 -9 3 3 1 3 1 1 1 1 -9 -9 3 3 3 1 3 3 4 4 1 3 -9 -9 1 2 3 3 2 2 2 2 1 1 1 1 1 1 3 1 -9 -9 3 3 3 3 1 1 3 3 1 1 3 3 1 1 1 3 3 3 3 3 1 1 1 1 -9 -9 1 3 3 3 3 3 1 2 3 3 3 3 3 3 1 1 2 1 1 1 2 2 -9 -9 3 3 3 3 1 3 3 3 3 3 -9 -9 1 3 3 3 -9 -9 2 1 -9 -9 1 1 1 1 3 3 3 1 3 3 1 1 3 1 3 1 1 3 3 3 -9 -9 1 1 1 1 -9 -9 2 1 -9 -9 2 2 -9 -9 2 2 3 3 -9 -9 2 2 1 3 1 3 3 3 3 3 3 1 1 1 1 1
1 NL53 1 1 1 -9 1 3 1 1 3 3 3 3 1 1 1 2 2 2 1 1 3 1 1 3 3 3 3 3 2 2 1 3 1 1 3 3 3 3 1 1 1 3 1 1 1 3 1 1 1 3 -9 -9 1 1 1 3 1 1 1 1 -9 -9 2 2 1 3 1 3 1 1 1 3 1 1 3 2 -9 -9 1 1 -9 -9 1 2 3 1 3 3 3 3 1 1 1 1 1 1 1 3 3 3 1 1 3 1 3 3 3 3 1 1 1 1 -9 -9 3 3 3 1 3 3 4 4 3 3 1 1 1 1 3 3 2 2 -9 -9 1 1 1 1 1 1 3 3 -9 -9 3 3 3 3 1 1 3 1 1 1 3 3 3 1 1 3 3 3 3 3 1 1 1 1 2 1 3 3 3 3 1 3 1 2 3 3 1 3 1 1 1 1 2 2 1 1 2 2 -9 -9 3 3 3 1 3 3 3 3 3 3 3 3 3 3 3 3 -9 -9 1 1 -9 -9 1 1 1 1 3 3 3 1 3 3 1 1 -9 -9 3 3 1 3 3 3 3 3 2 1 1 1 -9 -9 2 1 3 3 2 2 -9 -9 2 2 3 1 1 3 2 2 1 3 1 3 3 3 3 3 3 1 1 1 1 1
1 NL54 1 1 1 -9 -9 -9 1 1 3 3 3 3 1 1 2 2 1 2 1 1 3 1 1 3 3 3 3 3 1 1 1 3 1 1 3 3 3 3 1 1 3 3 1 2 3 3 1 1 1 3 -9 -9 1 1 1 1 1 1 3 1 -9 -9 2 2 1 3 1 3 1 1 1 3 1 1 2 2 -9 -9 1 1 1 1 1 1 3 1 3 3 3 3 1 1 1 1 1 1 1 3 3 3 1 1 3 1 3 1 3 3 1 1 1 1 -9 -9 -9 -9 3 3 3 3 -9 -9 1 3 1 1 1 1 3 3 2 2 2 2 1 1 1 1 1 1 3 3 -9 -9 -9 -9 1 3 1 1 3 1 1 1 3 3 3 1 -9 -9 1 3 3 3 1 1 1 1 2 2 3 3 3 1 1 1 1 1 3 3 -9 -9 -9 -9 1 1 2 2 1 1 2 2 -9 -9 3 1 -9 -9 3 3 3 3 3 3 3 3 3 3 3 3 -9 -9 1 1 -9 -9 1 1 1 1 3 3 3 3 3 3 1 1 3 1 3 3 1 3 3 3 1 3 2 1 -9 -9 -9 -9 2 1 3 3 2 2 1 1 2 2 3 1 -9 -9 2 2 1 3 3 3 3 3 3 3 1 1 1 1 1 1
1 NL57 1 1 1 -9 1 1 1 1 3 3 -9 -9 -9 -9 -9 -9 -9 -9 1 1 -9 -9 3 3 3 3 3 3 -9 -9 3 3 -9 -9 -9 -9 3 3 -9 -9 1 3 1 1 -9 -9 1 3 1 3 3 3 1 1 1 3 -9 -9 1 1 -9 -9 -9 -9 1 3 1 1 1 1 3 3 -9 -9 2 2 -9 -9 1 1 1 2 1 1 -9 -9 1 1 3 3 1 1 -9 -9 1 1 -9 -9 -9 -9 1 1 3 3 3 1 -9 -9 3 1 1 1 -9 -9 -9 -9 3 1 3 3 -9 -9 3 3 3 3 1 2 1 3 2 2 -9 -9 1 1 1 1 1 1 3 3 -9 -9 3 3 3 3 1 1 3 1 1 1 3 3 3 1 1 1 3 3 1 3 1 1 1 1 2 1 1 3 3 3 1 1 2 2 3 3 3 3 3 1 -9 -9 2 1 1 1 2 2 -9 -9 3 1 1 1 1 1 3 3 1 3 3 3 3 3 3 3 -9 -9 2 1 -9 -9 1 1 1 1 3 3 3 1 1 3 1 1 3 1 3 1 1 1 3 3 3 3 1 1 -9 -9 -9 -9 2 2 3 3 -9 -9 -9 -9 2 2 3 3 3 3 2 2 3 3 3 3 1 3 3 3 1 1 1 1 1 1
1 NL58 1 1 1 -9 -9 -9 1 1 3 3 3 1 1 1 1 1 1 2 1 1 3 3 3 3 3 3 3 3 -9 -9 3 3 1 1 3 3 3 3 1 1 -9 -9 1 1 1 1 -9 -9 3 3 3 3 -9 -9 1 3 1 1 1 1 2 2 1 2 1 3 -9 -9 1 1 3 3 -9 -9 2 2 3 1 1 1 1 1 -9 -9 1 1 -9 -9 3 3 1 1 1 1 1 1 3 3 -9 -9 1 1 -9 -9 -9 -9 3 3 -9 -9 1 1 1 3 3 3 3 1 3 3 4 4 1 3 -9 -9 2 2 1 3 2 2 2 2 1 1 1 1 1 1 3 3 -9 -9 3 3 3 3 1 1 3 1 1 1 3 3 3 1 1 1 3 3 3 3 1 1 1 1 2 1 3 3 3 3 1 3 1 2 3 3 3 3 3 3 3 1 2 1 1 1 2 2 -9 -9 3 1 3 1 1 3 3 3 3 3 -9 -9 1 3 3 3 -9 -9 2 2 -9 -9 1 1 1 1 3 3 3 3 3 3 1 1 3 1 3 1 1 3 3 3 3 3 1 1 1 1 -9 -9 2 1 1 3 2 2 -9 -9 2 2 3 3 3 3 2 2 3 3 1 3 3 3 3 3 1 1 1 1 1 1
1 NL59 1 1 1 -9 1 1 1 3 1 1 3 1 1 1 1 1 1 2 1 1 3 3 -9 -9 3 3 3 3 -9 -9 3 3 -9 -9 3 3 3 3 1 1 -9 -9 1 1 1 3 1 1 3 3 -9 -9 1 1 1 3 1 1 1 1 2 2 2 2 1 3 1 1 1 1 3 3 3 1 2 2 -9 -9 1 1 2 2 2 2 3 3 1 1 3 3 1 1 1 1 1 1 1 3 3 3 1 1 3 3 3 1 1 1 1 1 1 1 -9 -9 -9 -9 3 1 3 3 -9 -9 3 3 1 1 1 1 3 3 2 2 2 2 1 1 1 1 1 1 3 3 -9 -9 3 3 3 3 1 1 3 1 1 1 3 3 1 1 1 1 3 3 1 3 1 1 1 1 2 1 1 1 1 1 1 1 1 2 3 3 3 3 3 1 3 1 2 1 1 3 2 2 -9 -9 3 3 3 1 3 3 3 3 1 3 3 3 1 3 3 3 -9 -9 1 1 -9 -9 1 1 -9 -9 3 3 3 1 3 3 1 1 3 1 3 3 1 3 1 3 1 1 1 1 -9 -9 -9 -9 2 1 3 3 -9 -9 -9 -9 2 2 3 3 3 3 2 2 3 3 3 3 1 3 3 3 3 1 1 1 1 1
1 NL61 1 1 1 -9 1 1 1 3 3 3 3 3 1 1 1 1 2 2 2 1 3 1 1 3 3 3 3 3 -9 -9 3 3 -9 -9 3 3 3 3 1 1 -9 -9 1 1 3 3 1 3 1 3 -9 -9 1 1 1 3 1 1 3 1 2 2 2 2 1 3 -9 -9 1 1 3 3 1 1 3 2 3 1 1 1 -9 -9 -9 -9 1 1 3 3 3 3 1 1 1 1 1 1 3 3 1 3 1 1 3 1 3 3 1 3 1 1 1 1 -9 -9 -9 -9 3 1 3 3 -9 -9 1 1 -9 -9 2 2 3 3 1 1 2 2 1 1 3 1 1 1 1 1 -9 -9 1 3 3 3 1 1 3 1 1 3 1 3 3 1 1 1 3 3 3 3 1 1 1 1 2 1 1 1 3 3 1 3 1 2 3 3 3 3 3 3 3 1 2 1 3 3 2 2 -9 -9 1 1 -9 -9 3 3 3 1 3 3 3 3 3 3 3 3 -9 -9 1 1 -9 -9 1 1 1 1 3 3 3 1 3 3 1 1 -9 -9 -9 -9 1 3 1 3 1 3 1 1 -9 -9 -9 -9 2 1 3 3 -9 -9 -9 -9 2 2 3 3 1 3 2 2 1 3 1 3 1 3 3 3 1 1 1 3 1 1
1 NL611 1 1 1 -9 1 1 1 1 1 1 -9 -9 1 1 1 1 1 2 1 1 3 3 3 3 3 3 3 3 1 1 1 3 3 1 3 3 3 3 1 1 -9 -9 1 2 -9 -9 1 1 1 3 -9 -9 2 1 1 3 1 1 1 1 2 2 2 2 3 3 1 3 1 1 3 3 1 1 2 2 1 1 1 1 1 2 1 1 3 3 -9 -9 3 3 1 1 1 3 1 1 1 3 -9 -9 1 1 3 1 3 3 3 3 3 1 1 1 1 1 3 3 3 1 3 3 4 4 1 3 1 1 1 2 1 3 2 2 2 2 3 1 1 1 1 1 3 3 1 1 3 3 3 3 1 1 3 3 1 1 3 3 3 1 1 3 3 3 1 3 -9 -9 -9 -9 -9 -9 -9 -9 -9 -9 -9 -9 -9 -9 -9 -9 -9 -9 -9 -9 -9 -9 -9 -9 -9 -9 -9 -9 -9 -9 -9 -9 -9 -9 -9 -9 -9 -9 -9 -9 -9 -9 -9 -9 -9 -9 -9 -9 -9 -9 -9 -9 -9 -9 -9 -9 -9 -9 3 3 3 3 1 1 3 1 3 3 1 3 3 3 3 3 1 1 1 1 -9 -9 2 1 -9 -9 2 2 -9 -9 2 2 3 3 3 3 2 2 3 3 3 3 3 3 -9 -9 1 1 1 1 1 1
1 NL612 1 1 1 -9 1 1 1 1 -9 -9 3 3 1 1 1 2 1 1 1 1 3 3 1 3 3 3 3 3 -9 -9 3 3 1 1 3 3 3 3 1 1 3 3 1 1 1 1 1 3 1 3 3 3 1 1 1 1 1 1 1 1 2 2 2 2 1 3 3 3 1 1 1 3 1 1 2 2 -9 -9 1 1 1 2 1 1 3 1 3 3 3 3 1 1 1 1 1 1 3 3 -9 -9 1 1 1 1 3 3 3 3 1 1 1 1 3 3 -9 -9 3 3 3 3 4 4 1 3 1 1 1 2 1 3 2 2 -9 -9 1 1 1 1 1 1 3 3 -9 -9 1 3 1 3 1 1 3 1 1 1 3 3 3 1 -9 -9 3 3 3 3 1 1 1 1 2 2 1 1 3 3 1 3 1 1 3 3 3 3 1 1 -9 -9 2 2 3 3 2 2 -9 -9 3 3 -9 -9 3 3 3 3 3 3 3 3 3 3 3 3 -9 -9 1 1 -9 -9 1 1 -9 -9 3 3 3 3 3 3 1 1 3 1 3 1 1 1 1 3 3 3 2 1 1 1 -9 -9 1 1 3 3 2 2 1 1 2 2 3 3 3 3 2 2 1 3 3 3 3 3 3 3 1 1 1 1 1 1
1 NL64 1 1 1 -9 1 3 1 3 1 1 3 3 1 1 1 2 2 2 1 1 3 3 -9 -9 1 3 3 3 -9 -9 3 3 1 1 3 3 3 3 1 1 3 3 1 2 -9 -9 1 3 1 3 3 3 1 1 1 1 1 1 3 3 2 2 2 2 1 3 1 3 1 1 1 3 1 1 2 2 3 3 1 1 1 1 1 1 3 1 3 3 3 3 1 1 1 1 1 1 1 3 3 3 1 1 3 3 3 3 3 3 3 1 1 1 1 3 -9 -9 3 3 3 3 4 4 3 3 -9 -9 1 1 3 3 2 2 2 2 3 3 1 1 1 1 3 3 -9 -9 3 3 3 3 1 1 1 1 1 1 3 3 3 3 1 3 3 3 3 3 1 1 1 1 2 2 3 3 3 3 1 1 1 1 3 3 3 3 1 1 -9 -9 2 2 1 1 2 2 -9 -9 3 1 1 1 3 3 3 3 3 3 3 3 1 3 3 3 -9 -9 1 1 -9 -9 1 1 -9 -9 3 3 3 3 3 3 1 1 -9 -9 1 1 1 1 3 3 3 3 2 1 1 1 -9 -9 2 2 -9 -9 2 2 -9 -9 2 2 3 3 3 3 2 2 1 3 3 3 3 3 3 3 1 1 1 3 1 1
1 NL66 1 1 1 -9 1 1 1 1 1 1 3 1 1 1 1 1 2 2 1 1 3 1 -9 -9 3 3 3 3 -9 -9 3 3 1 1 3 3 3 3 1 1 3 3 1 2 3 3 1 3 3 3 3 3 1 1 1 3 1 1 1 1 -9 -9 2 2 3 3 3 3 1 1 3 3 1 1 2 2 1 1 1 1 2 2 1 1 3 1 1 3 3 3 1 1 1 1 1 1 3 3 3 3 1 1 3 1 3 3 3 3 1 1 1 1 -9 -9 3 3 3 1 3 3 4 4 1 3 1 1 2 2 3 3 2 2 2 2 1 1 1 1 1 1 3 3 -9 -9 1 3 3 3 1 1 3 3 1 1 3 3 1 1 -9 -9 3 3 1 3 1 1 1 1 2 1 1 3 1 1 3 3 1 2 3 3 3 3 3 1 3 1 1 1 1 1 2 2 -9 -9 3 3 3 1 3 3 3 3 3 3 3 3 1 1 3 3 -9 -9 2 1 -9 -9 1 1 -9 -9 3 3 3 1 1 3 1 1 -9 -9 3 3 1 3 3 3 1 1 1 1 1 1 -9 -9 2 1 -9 -9 2 2 1 1 2 2 3 1 -9 -9 2 2 1 3 1 1 3 3 1 1 1 1 1 1 1 1
1 NL67 1 1 1 -9 1 1 1 1 3 3 3 1 1 1 1 1 2 2 1 1 3 1 1 1 3 3 3 3 -9 -9 3 3 1 1 3 3 3 3 1 1 3 3 1 1 -9 -9 1 3 1 3 -9 -9 1 1 1 1 1 1 1 1 2 2 2 2 -9 -9 3 3 1 1 1 3 1 1 2 2 3 1 1 1 1 1 1 1 1 1 3 3 3 3 1 1 1 1 1 1 3 3 3 3 1 1 3 3 3 1 1 3 1 1 1 1 -9 -9 -9 -9 3 3 3 3 -9 -9 3 3 -9 -9 1 1 1 3 1 1 2 2 3 3 1 1 1 1 3 1 -9 -9 3 3 3 3 1 1 3 3 1 1 3 3 3 1 3 3 3 3 1 3 1 1 1 1 2 2 1 3 3 3 1 3 1 2 3 3 3 3 1 1 3 1 2 2 1 3 2 2 -9 -9 3 1 -9 -9 1 1 3 3 -9 -9 3 3 1 3 3 3 -9 -9 1 1 -9 -9 1 1 1 1 3 3 3 3 3 3 1 1 3 1 3 1 1 3 1 3 3 3 1 1 -9 -9 -9 -9 2 1 1 3 2 2 -9 -9 2 2 3 3 1 3 2 2 1 1 1 3 3 3 3 3 3 1 1 1 1 1
1 NL69 1 1 1 -9 1 1 1 1 -9 -9 3 3 1 1 1 1 1 2 1 1 3 3 3 3 3 3 3 3 -9 -9 3 3 -9 -9 3 3 3 3 1 1 -9 -9 1 1 1 1 1 1 3 3 3 3 2 1 1 3 1 1 1 1 2 2 2 2 -9 -9 1 1 1 1 3 3 1 1 3 2 -9 -9 1 1 -9 -9 1 1 3 1 -9 -9 3 3 1 1 1 1 1 1 1 3 -9 -9 1 1 3 1 3 3 1 3 1 1 1 1 -9 -9 3 3 3 1 3 3 -9 -9 1 1 1 1 1 2 1 3 2 2 2 2 1 1 1 1 1 1 3 3 -9 -9 3 3 3 3 1 1 3 1 1 1 3 3 3 3 1 1 3 3 1 3 1 1 1 1 -9 -9 1 1 -9 -9 3 3 1 1 3 3 3 3 1 1 1 1 2 2 1 1 2 2 -9 -9 -9 -9 -9 -9 3 3 3 3 3 3 3 3 3 3 3 3 -9 -9 2 1 -9 -9 1 1 -9 -9 3 3 3 3 3 3 1 1 3 1 3 3 1 3 3 3 3 3 1 1 1 1 -9 -9 2 1 3 3 -9 -9 -9 -9 2 2 3 3 3 3 2 2 3 3 3 3 -9 -9 3 3 1 1 1 1 1 1
1 NM13 1 1 1 -9 1 3 1 3 1 1 1 1 3 3 2 2 2 2 1 1 1 1 1 1 3 3 3 3 1 2 1 1 -9 -9 3 3 3 3 1 1 3 3 1 2 -9 -9 1 3 3 3 3 3 1 1 3 3 1 1 1 1 3 3 2 2 3 3 1 1 1 1 3 3 1 1 2 2 3 1 1 1 1 2 2 2 1 1 3 3 3 3 3 3 3 3 3 3 3 3 -9 -9 1 1 1 1 1 1 3 3 3 3 1 1 -9 -9 3 3 1 1 3 3 4 4 3 3 1 1 1 1 1 3 2 2 -9 -9 3 3 3 1 1 1 3 1 -9 -9 3 3 3 3 1 1 3 1 1 3 1 3 3 3 1 3 1 3 1 3 1 1 1 1 1 1 3 3 1 1 1 3 1 2 3 3 1 1 1 1 1 1 2 1 3 3 1 1 -9 -9 3 1 1 1 1 1 3 1 1 1 3 3 1 3 3 3 -9 -9 1 1 -9 -9 1 1 3 3 3 3 1 1 3 3 1 1 -9 -9 3 3 1 3 1 1 3 3 1 1 3 1 -9 -9 1 1 1 3 1 2 -9 -9 1 2 1 1 1 1 2 2 1 1 3 3 3 3 1 1 3 1 3 3 1 1
1 NM14 1 1 1 -9 1 1 3 3 1 1 1 1 -9 -9 1 1 2 2 2 1 3 1 1 3 1 1 3 3 -9 -9 1 1 -9 -9 3 3 1 3 1 3 -9 -9 2 2 3 3 1 3 1 3 3 3 1 1 1 3 1 1 3 1 2 2 2 2 1 3 1 1 1 1 3 3 1 1 2 2 1 1 1 1 1 1 1 1 3 3 3 3 3 3 1 1 1 1 3 1 3 3 1 3 1 1 1 1 3 3 3 3 3 3 1 1 1 1 3 3 3 1 3 3 4 4 3 3 1 1 1 1 1 3 2 2 -9 -9 3 3 3 1 1 1 3 3 -9 -9 3 3 3 3 1 1 3 1 1 1 1 3 1 1 1 1 3 3 1 3 1 1 1 1 -9 -9 1 3 3 1 1 1 1 2 3 3 1 1 1 1 1 1 2 1 1 3 1 2 -9 -9 3 3 3 1 1 3 3 3 1 3 3 3 1 3 3 3 -9 -9 1 1 -9 -9 1 1 1 1 3 3 3 1 3 3 1 1 -9 -9 3 1 3 3 1 3 3 3 1 1 -9 -9 -9 -9 1 1 -9 -9 -9 -9 -9 -9 2 2 3 3 -9 -9 2 2 1 3 3 3 3 3 1 3 1 1 1 3 1 1
1 NM15 1 1 1 -9 1 3 1 3 1 1 3 1 1 3 1 2 2 2 1 1 3 1 1 3 3 3 3 3 2 2 1 3 1 1 3 3 3 3 1 1 3 3 -9 -9 -9 -9 1 1 3 3 -9 -9 1 1 3 3 1 1 3 1 -9 -9 2 2 3 3 1 3 2 1 3 3 1 1 2 2 1 1 1 1 1 2 1 2 3 1 3 3 3 3 3 3 3 3 3 3 1 3 -9 -9 1 1 1 1 3 1 3 3 3 3 1 1 1 3 -9 -9 1 1 3 3 4 4 3 3 1 1 1 1 1 3 2 2 -9 -9 1 1 3 1 1 1 3 3 1 1 3 3 3 3 1 1 3 3 1 3 1 3 3 1 3 3 1 3 1 1 1 1 1 1 1 1 3 3 1 1 1 3 1 1 3 3 1 3 1 1 1 1 2 2 3 3 1 2 -9 -9 3 1 3 1 1 1 1 1 1 1 3 3 1 3 3 3 -9 -9 1 1 -9 -9 1 1 3 1 3 3 1 1 3 3 1 1 -9 -9 3 1 1 3 1 1 3 3 1 1 -9 -9 -9 -9 1 1 1 3 1 2 3 3 1 2 3 1 1 3 2 2 1 3 3 3 3 3 1 3 3 1 3 3 1 1
1 NM16 1 1 1 -9 1 1 1 3 1 1 1 1 1 3 1 1 1 2 2 1 1 1 1 1 1 1 3 3 2 2 1 1 -9 -9 3 3 3 3 1 1 1 3 1 2 -9 -9 3 3 1 3 3 3 1 1 1 3 1 1 3 1 2 2 2 2 1 3 1 3 1 1 3 3 1 1 2 2 -9 -9 1 1 1 2 1 1 3 1 3 3 3 3 3 1 1 3 3 1 1 3 3 3 1 1 1 1 3 3 3 3 3 3 1 1 1 3 3 3 3 1 3 3 4 4 3 3 1 1 1 1 1 1 2 2 2 2 1 1 3 1 1 1 3 3 1 1 3 3 3 3 1 1 1 1 1 3 1 3 3 1 1 1 3 3 3 3 1 1 1 1 2 1 1 3 1 1 1 1 1 2 3 3 1 1 1 1 1 1 2 2 1 3 1 2 -9 -9 3 3 3 1 1 1 3 1 1 3 3 3 1 3 3 3 -9 -9 1 1 -9 -9 1 1 1 1 3 3 3 1 3 3 1 1 3 1 1 1 1 3 1 3 3 3 1 1 3 1 -9 -9 1 1 -9 -9 1 2 3 3 2 2 3 3 1 1 2 2 1 1 3 3 3 3 1 3 3 1 1 3 1 1
1 NM18 1 1 1 -9 1 1 1 1 1 1 1 1 3 3 1 2 1 2 2 1 3 1 1 1 3 3 3 3 2 2 1 3 3 1 3 3 3 3 1 1 3 3 1 2 3 3 1 3 1 3 3 3 1 1 3 3 1 1 3 1 -9 -9 2 2 3 3 3 3 2 2 3 3 1 1 3 2 1 1 1 1 1 1 1 1 3 1 -9 -9 3 3 -9 -9 1 3 3 3 1 3 3 3 1 1 1 1 3 3 1 3 3 3 1 1 -9 -9 3 3 1 1 3 3 4 4 3 3 1 1 1 1 1 3 1 2 2 2 1 1 3 1 1 1 3 3 -9 -9 3 3 3 3 1 1 1 1 1 3 1 3 1 1 3 3 1 3 3 3 1 1 1 1 1 1 1 3 1 1 1 1 2 2 3 3 1 1 1 1 3 1 2 1 3 3 2 2 -9 -9 3 1 3 3 1 3 3 1 1 1 3 3 1 1 3 3 -9 -9 1 1 -9 -9 1 1 3 3 3 3 1 1 3 3 1 1 -9 -9 1 1 1 3 1 3 1 3 2 1 -9 -9 -9 -9 1 1 3 3 1 2 -9 -9 1 2 3 1 1 3 2 2 1 1 1 1 3 3 3 3 3 1 3 3 1 1
1 NM19 1 1 1 -9 1 1 1 1 1 1 1 1 1 3 2 2 1 1 2 1 3 3 1 1 3 3 3 3 2 2 1 3 1 1 3 3 3 3 1 1 3 3 1 1 1 3 -9 -9 1 3 3 3 1 1 3 3 1 1 3 3 2 2 2 2 3 3 1 3 2 1 3 3 1 1 2 2 3 1 1 1 1 2 1 2 3 1 1 1 3 3 1 1 1 1 3 1 1 1 1 3 1 1 3 1 3 3 1 1 3 1 1 1 -9 -9 3 3 1 1 3 3 4 4 3 3 1 1 1 1 1 3 2 2 2 2 1 1 1 1 1 1 3 3 -9 -9 1 3 3 3 1 1 3 1 1 1 3 3 1 1 -9 -9 1 3 3 3 1 1 1 1 1 1 1 1 3 1 1 1 2 2 3 3 1 3 -9 -9 3 1 2 2 1 3 2 2 -9 -9 3 1 3 1 3 3 3 3 1 3 3 3 1 3 3 3 -9 -9 2 1 -9 -9 1 1 3 1 3 3 1 1 3 3 1 1 3 1 3 1 1 1 1 3 1 3 2 2 -9 -9 -9 -9 2 1 3 3 2 2 -9 -9 1 2 3 3 3 3 2 2 1 3 1 3 3 3 3 3 3 1 1 3 1 1
1 NM23 1 1 1 -9 1 3 3 3 1 1 1 1 3 3 -9 -9 1 1 2 2 3 1 1 3 3 3 3 3 1 1 1 1 -9 -9 3 3 3 3 1 1 -9 -9 2 2 1 3 1 3 1 3 3 3 1 1 3 3 1 1 1 1 3 3 2 2 3 3 1 1 1 1 3 3 1 1 2 2 1 1 3 1 1 2 1 2 3 1 1 1 -9 -9 1 1 1 3 3 3 1 3 -9 -9 1 1 1 1 1 1 3 3 3 1 1 1 1 3 3 3 1 1 3 3 4 4 3 3 -9 -9 1 2 3 3 2 2 2 2 3 3 3 1 1 1 3 1 1 1 3 3 3 3 1 1 1 1 1 3 3 3 3 1 1 3 3 3 3 3 1 1 1 1 1 1 3 3 1 1 1 1 2 2 1 1 1 1 1 1 1 1 1 1 3 3 2 2 -9 -9 3 1 3 1 1 1 3 1 1 3 3 3 3 3 3 3 -9 -9 1 1 -9 -9 1 1 3 3 3 3 1 1 3 3 1 1 3 1 3 3 1 1 1 1 1 3 1 1 1 1 -9 -9 1 1 3 3 2 2 -9 -9 2 2 1 1 -9 -9 2 2 1 3 1 3 3 3 1 3 3 3 3 3 1 1
1 NM24 1 1 1 -9 1 3 1 3 1 1 3 1 3 3 1 1 1 2 2 2 3 3 3 3 3 3 3 3 1 2 1 1 -9 -9 3 3 3 3 1 1 3 3 2 2 1 3 1 3 3 3 3 3 1 1 3 3 1 1 3 1 -9 -9 1 2 3 3 1 1 1 1 3 3 1 1 3 2 1 1 3 3 2 2 2 2 3 1 1 3 3 3 1 1 1 3 3 3 -9 -9 1 3 1 1 1 1 3 1 3 3 3 3 1 1 -9 -9 -9 -9 1 1 3 3 4 4 3 3 -9 -9 1 1 3 3 2 2 2 2 3 3 1 1 1 1 3 1 -9 -9 3 3 3 3 1 1 1 1 1 1 1 3 3 1 1 3 3 3 1 3 1 1 1 1 1 1 3 3 1 1 1 1 2 2 3 3 1 1 1 1 3 1 1 1 3 3 2 2 -9 -9 3 3 3 3 1 3 3 3 1 1 3 3 1 3 3 3 -9 -9 1 1 -9 -9 1 1 3 3 3 3 1 1 3 3 1 1 3 1 3 1 1 1 1 1 3 3 2 1 1 1 -9 -9 1 1 1 3 -9 -9 -9 -9 1 2 3 1 3 3 2 2 3 3 3 3 3 3 1 3 3 3 1 3 1 1
1 NM26 1 1 1 -9 1 3 3 3 1 1 1 1 3 3 1 1 1 2 2 2 3 1 1 3 1 3 1 3 2 2 1 1 1 1 3 3 3 3 1 1 3 3 2 2 1 3 -9 -9 3 3 3 3 1 1 3 3 1 1 3 1 3 3 2 2 3 3 1 3 1 1 3 3 1 1 3 2 1 1 3 1 2 2 1 2 1 1 3 3 3 3 1 1 1 1 3 3 1 3 3 3 1 1 1 1 3 1 3 3 3 3 1 1 -9 -9 3 3 1 1 3 3 4 4 3 3 1 1 1 1 1 3 2 2 2 2 3 3 3 1 1 1 3 1 -9 -9 3 3 3 3 1 1 3 3 1 3 1 3 3 1 1 3 1 3 1 1 1 1 1 1 1 1 3 3 3 1 1 1 2 2 3 3 1 1 1 1 3 1 1 1 3 3 2 2 -9 -9 3 1 1 1 1 3 3 1 1 3 3 3 1 3 3 3 -9 -9 1 1 -9 -9 1 1 3 1 3 3 1 1 3 3 1 1 -9 -9 3 1 1 3 1 1 3 3 1 1 -9 -9 -9 -9 1 1 1 3 1 1 -9 -9 2 2 1 1 1 3 2 2 1 3 3 3 3 3 1 3 3 1 3 3 1 1
1 NM27 1 1 1 -9 3 3 1 3 1 1 3 1 3 3 1 2 1 1 2 1 -9 -9 1 3 3 3 3 3 -9 -9 1 1 -9 -9 3 3 3 3 1 1 3 3 2 2 3 3 3 3 1 1 3 3 1 1 3 3 1 1 3 3 2 2 2 2 3 3 1 3 2 1 3 3 1 1 -9 -9 3 1 1 1 -9 -9 1 2 3 1 -9 -9 3 3 1 1 3 3 3 3 1 3 1 3 1 1 1 1 1 1 3 3 3 1 1 1 -9 -9 3 3 1 1 3 3 -9 -9 3 3 1 1 1 1 1 3 2 2 2 2 1 1 3 1 1 1 1 1 -9 -9 1 3 3 3 1 1 3 3 1 3 1 1 1 1 -9 -9 3 3 1 3 1 1 1 1 1 1 1 3 1 1 1 1 1 2 3 3 1 1 1 1 -9 -9 2 2 1 3 1 2 -9 -9 -9 -9 3 1 1 3 3 1 -9 -9 3 3 3 3 3 3 -9 -9 1 1 -9 -9 3 1 3 3 3 3 1 1 3 3 1 1 -9 -9 3 1 1 3 1 3 1 3 1 1 -9 -9 -9 -9 1 1 3 3 -9 -9 -9 -9 2 2 3 3 -9 -9 2 2 3 3 1 3 3 3 3 3 3 1 3 3 1 1
1 NM28 1 1 1 -9 1 3 1 1 1 1 3 3 3 3 1 2 1 2 2 2 -9 -9 1 1 3 3 3 3 2 2 1 1 -9 -9 3 3 3 3 1 1 -9 -9 1 2 3 3 3 3 1 1 3 3 1 1 3 3 1 1 -9 -9 -9 -9 2 2 3 3 1 1 1 1 3 3 1 1 2 2 3 1 1 1 -9 -9 1 2 3 1 1 1 3 3 1 1 1 3 3 3 3 3 -9 -9 1 1 1 1 3 1 1 3 3 1 1 1 -9 -9 3 3 1 1 3 3 4 4 3 3 1 1 1 1 3 3 2 2 2 2 1 1 3 3 1 1 1 1 -9 -9 1 3 3 3 1 1 3 3 3 3 1 1 1 1 -9 -9 3 3 1 3 1 1 1 1 1 1 1 3 1 1 1 1 1 2 3 3 1 1 1 1 3 1 -9 -9 1 3 1 2 -9 -9 3 3 3 1 1 3 1 1 3 3 3 3 3 3 3 3 -9 -9 1 1 -9 -9 3 1 3 1 3 3 1 1 3 3 1 1 3 1 1 1 1 3 1 3 1 3 1 1 3 1 -9 -9 1 1 3 3 1 1 -9 -9 2 2 3 1 1 1 2 2 3 3 3 3 3 3 3 3 3 1 3 3 1 1
1 PG21 1 1 1 -9 1 3 1 3 1 1 1 1 3 3 1 1 1 2 2 2 1 1 1 1 3 3 3 3 -9 -9 1 1 -9 -9 3 3 3 3 1 1 -9 -9 1 2 1 1 3 3 1 1 3 3 1 1 3 3 1 1 -9 -9 -9 -9 2 2 3 3 -9 -9 2 1 3 3 1 1 2 2 1 1 1 1 1 1 1 1 1 1 3 3 3 3 3 1 3 3 3 1 3 3 3 3 1 1 1 1 3 1 1 3 3 3 1 1 -9 -9 3 3 1 1 3 3 -9 -9 3 3 1 1 2 2 1 3 2 2 2 2 1 1 1 1 1 1 3 3 -9 -9 3 3 3 3 1 1 3 1 1 1 1 3 3 1 1 3 3 3 -9 -9 1 1 1 1 1 1 1 3 1 1 1 1 2 2 3 3 1 1 1 1 1 1 2 2 3 3 2 2 -9 -9 1 1 3 1 1 3 3 3 1 3 3 3 3 3 3 3 -9 -9 1 1 -9 -9 1 1 3 3 3 3 1 1 3 3 1 1 -9 -9 3 1 1 3 1 1 1 1 1 1 3 1 -9 -9 1 1 3 3 -9 -9 -9 -9 -9 -9 3 1 1 1 -9 -9 1 1 3 3 3 3 3 3 3 1 3 3 1 1
1 PG22 1 1 1 -9 1 3 1 3 1 1 1 1 3 3 1 1 1 2 2 2 3 1 1 3 1 3 3 3 2 2 1 1 1 1 3 3 3 3 1 1 3 3 1 2 -9 -9 3 3 1 1 3 3 1 1 3 3 1 1 1 1 3 3 2 2 3 3 1 3 1 1 3 3 1 1 2 2 1 1 1 1 1 2 1 1 1 1 3 3 3 3 -9 -9 3 3 3 1 1 3 3 3 1 1 1 1 3 1 3 3 3 3 1 1 3 3 3 3 1 1 3 3 4 4 3 3 1 1 1 2 1 3 2 2 2 2 1 1 3 1 1 1 3 3 1 1 3 3 3 3 1 1 3 1 1 1 1 3 3 1 1 1 3 3 1 3 1 1 1 1 1 1 3 3 1 1 1 1 -9 -9 3 3 1 1 1 1 1 1 2 2 3 3 2 2 -9 -9 3 1 3 1 1 1 3 3 1 1 3 3 1 3 3 3 -9 -9 1 1 -9 -9 1 1 3 1 3 3 1 1 3 3 1 1 -9 -9 3 3 1 3 1 1 1 3 1 1 -9 -9 -9 -9 1 1 3 3 1 1 -9 -9 2 2 1 1 -9 -9 2 2 1 3 3 3 3 3 3 3 3 1 3 3 1 1
1 PG26 1 1 1 -9 1 1 1 1 1 1 3 1 1 3 -9 -9 1 2 2 1 -9 -9 1 1 3 3 3 3 2 2 1 3 -9 -9 3 3 3 3 1 1 1 3 1 1 1 1 -9 -9 3 3 3 3 1 1 3 3 1 1 3 3 2 2 2 2 3 3 3 3 1 1 1 3 1 1 3 2 1 1 1 1 1 2 1 1 1 1 3 3 3 3 1 1 1 1 3 1 3 3 -9 -9 1 1 3 1 3 1 1 3 3 1 1 1 3 3 3 3 1 1 3 3 4 4 3 3 1 1 1 2 3 3 2 2 2 2 1 1 3 1 1 1 3 3 -9 -9 3 3 3 3 1 1 3 3 1 3 1 3 3 1 3 3 1 3 1 3 1 1 1 1 1 1 1 3 3 1 1 1 1 1 3 3 1 3 1 1 1 1 2 1 1 3 2 2 -9 -9 3 3 3 1 1 3 3 1 1 3 3 3 1 3 3 3 -9 -9 1 1 -9 -9 3 1 3 1 3 3 3 1 3 3 1 1 -9 -9 1 1 1 3 1 3 1 3 1 1 1 1 -9 -9 2 1 3 3 1 2 -9 -9 2 2 3 3 1 1 2 2 1 3 3 3 3 3 1 3 1 1 1 3 1 1
1 PG31 1 1 1 -9 3 3 3 3 1 1 1 1 3 3 1 1 1 1 2 2 3 1 1 3 1 3 3 3 -9 -9 1 3 1 1 3 3 3 3 1 1 -9 -9 1 1 1 1 1 3 3 3 3 3 1 1 3 3 1 1 3 3 2 2 2 2 3 3 1 3 1 1 3 3 1 1 2 2 1 1 1 1 1 1 1 1 3 1 -9 -9 3 3 3 1 1 3 3 1 1 3 3 3 1 1 1 1 3 1 3 3 3 1 1 1 -9 -9 -9 -9 1 1 3 3 4 4 3 3 1 1 1 1 1 3 2 2 2 2 3 3 1 1 1 1 3 3 -9 -9 3 3 3 3 1 1 3 1 1 1 3 3 3 3 1 1 1 3 1 3 1 1 1 1 1 1 3 3 1 1 1 1 2 2 3 3 1 1 1 1 1 1 2 2 3 3 1 2 -9 -9 3 3 3 1 1 3 3 3 1 3 3 3 3 3 3 3 -9 -9 1 1 -9 -9 1 1 3 3 3 3 1 1 3 3 1 1 3 1 3 1 1 1 1 3 1 3 1 1 3 1 -9 -9 1 1 3 3 -9 -9 1 1 2 2 3 3 -9 -9 2 2 1 3 1 3 3 3 1 1 3 3 3 3 1 1
1 PG33 1 1 1 -9 1 3 1 3 1 1 1 1 3 3 1 1 1 2 2 2 1 1 1 1 1 3 3 3 1 1 1 1 -9 -9 3 3 3 3 1 1 -9 -9 1 1 3 3 3 3 1 3 3 3 1 1 3 3 1 1 3 1 -9 -9 2 2 3 3 1 1 1 1 3 3 1 1 2 2 1 1 1 1 2 2 1 1 1 1 3 3 3 3 3 1 3 3 3 1 3 3 1 3 1 1 1 1 1 1 3 3 3 3 1 1 -9 -9 -9 -9 1 1 3 3 4 4 3 3 1 1 1 1 1 3 2 2 2 2 1 1 3 3 1 1 3 3 -9 -9 3 3 3 3 1 1 1 1 3 3 1 3 3 1 1 1 1 3 3 3 1 1 1 1 1 1 3 3 1 1 1 3 2 2 1 1 1 1 1 1 1 1 2 1 3 3 1 1 -9 -9 3 1 1 1 1 1 1 1 1 1 3 3 1 3 3 3 -9 -9 1 1 -9 -9 1 1 3 1 3 3 1 1 3 3 1 1 -9 -9 1 1 1 1 1 1 3 3 1 1 -9 -9 -9 -9 1 1 1 3 -9 -9 -9 -9 2 2 3 1 1 1 2 2 1 1 1 3 3 3 1 3 3 3 3 3 1 1
1 PG34 1 1 1 -9 1 3 3 3 1 1 1 1 3 3 1 1 -9 -9 2 2 1 1 1 1 3 3 3 3 -9 -9 1 1 -9 -9 3 3 3 3 1 1 3 3 1 1 3 3 3 3 3 3 3 3 1 1 3 3 1 1 3 1 -9 -9 2 2 3 3 1 3 2 1 3 3 1 1 3 2 1 1 3 1 1 1 1 1 3 1 3 3 3 3 3 1 -9 -9 3 3 3 3 3 3 1 1 1 1 3 1 3 3 3 3 1 1 1 3 3 3 1 1 3 3 4 4 3 3 1 1 1 1 1 3 2 2 2 2 1 1 3 3 1 1 3 1 1 1 3 3 3 3 1 1 3 3 1 3 1 3 3 3 1 3 1 3 1 1 1 1 1 1 1 1 3 3 1 1 1 1 2 2 3 3 1 1 1 1 1 1 1 1 3 3 1 1 -9 -9 3 1 3 3 1 1 -9 -9 1 1 3 3 1 3 3 3 -9 -9 1 1 -9 -9 1 1 3 3 3 3 1 1 3 3 1 1 -9 -9 3 1 1 3 1 1 3 3 1 1 3 1 -9 -9 1 1 1 3 1 2 -9 -9 1 1 3 1 1 1 2 2 1 1 1 3 3 3 1 1 3 1 3 3 1 1
1 PG36 1 1 1 -9 1 1 1 3 1 1 3 1 3 3 2 2 1 2 2 2 3 1 1 3 1 3 3 3 1 1 1 1 3 3 1 3 3 3 1 1 3 3 2 2 -9 -9 3 3 1 3 3 3 1 1 3 3 1 1 1 1 3 3 2 2 3 3 1 1 2 1 3 3 1 1 2 2 1 1 1 1 1 1 1 1 1 1 3 3 3 3 3 1 1 3 3 3 1 3 3 3 1 1 1 1 1 1 3 3 3 3 1 1 1 1 3 3 1 1 3 3 4 4 3 3 1 1 1 1 3 3 1 1 2 2 3 3 3 1 1 1 3 1 1 1 3 3 3 3 1 1 3 3 1 3 1 3 3 1 1 1 3 3 1 1 1 1 1 1 1 1 3 3 1 1 1 1 1 2 3 3 1 1 1 1 1 1 2 2 -9 -9 1 2 -9 -9 3 3 1 1 1 3 1 1 1 3 3 3 1 1 3 3 -9 -9 1 1 -9 -9 1 1 3 1 3 3 1 1 3 3 1 1 -9 -9 3 3 3 3 1 3 1 1 1 1 -9 -9 -9 -9 1 1 -9 -9 1 1 3 3 1 2 1 1 1 3 2 2 1 3 1 3 1 3 1 3 1 1 3 3 1 1
1 PG41 1 1 1 -9 1 3 1 3 1 1 1 1 3 3 1 1 1 1 2 1 -9 -9 -9 -9 1 3 3 3 2 2 1 1 -9 -9 3 3 3 3 1 1 3 3 1 2 -9 -9 3 3 1 3 3 3 1 1 3 3 1 1 3 1 -9 -9 1 2 3 3 1 3 2 1 3 3 1 1 2 2 1 1 1 1 1 1 1 1 1 1 3 3 3 3 1 1 1 1 3 3 1 1 1 3 1 1 1 1 1 1 3 3 3 3 1 1 -9 -9 3 3 1 1 3 3 4 4 3 3 1 1 1 1 1 1 2 2 2 2 1 1 1 1 1 1 3 3 1 1 3 3 3 3 1 1 3 1 1 1 3 3 3 3 1 3 1 3 1 3 1 1 1 1 1 1 3 3 1 1 1 1 2 2 3 3 1 1 1 1 1 1 2 2 3 3 1 2 -9 -9 3 3 3 3 1 1 3 3 1 3 3 3 3 3 3 3 -9 -9 1 1 -9 -9 1 1 3 1 3 3 1 1 3 3 1 1 -9 -9 1 1 1 3 1 1 1 1 1 1 -9 -9 -9 -9 1 1 3 3 1 2 3 3 2 2 3 1 1 3 2 2 1 3 1 3 3 3 1 1 3 1 1 3 1 1
1 PG42 1 1 1 -9 1 1 1 3 1 1 1 1 3 3 1 1 1 1 2 1 -9 -9 1 1 3 3 3 3 -9 -9 1 1 -9 -9 3 3 1 3 1 3 3 3 2 2 3 3 3 3 1 3 3 3 1 1 3 3 1 1 1 1 3 3 -9 -9 3 3 1 1 1 1 3 3 1 1 2 2 1 1 1 1 1 1 -9 -9 1 1 3 3 3 3 1 1 1 1 3 3 1 3 1 1 1 1 1 1 3 1 3 3 3 3 1 1 1 3 3 3 1 1 3 3 4 4 3 3 1 1 1 2 1 3 2 2 -9 -9 1 1 1 1 1 1 3 3 1 1 3 3 3 3 1 1 3 1 1 1 1 3 3 1 1 1 1 3 1 1 1 1 1 1 1 1 3 3 1 1 -9 -9 2 2 3 3 1 1 1 1 1 1 2 1 3 3 2 2 -9 -9 3 3 3 3 1 1 3 3 1 3 3 3 3 3 3 3 -9 -9 1 1 -9 -9 1 1 3 3 3 3 1 1 3 3 1 1 -9 -9 3 1 1 3 1 1 1 1 2 1 3 1 -9 -9 1 1 3 3 1 2 -9 -9 2 2 1 1 1 1 2 2 1 1 3 3 3 3 1 3 3 1 1 3 1 1
1 PG62 1 1 1 -9 1 3 3 3 1 1 1 1 3 3 1 1 1 2 2 2 3 1 1 3 3 3 3 3 1 2 1 1 3 3 3 3 3 3 1 1 3 3 1 2 -9 -9 1 3 1 3 1 3 1 1 3 3 1 1 1 1 3 3 2 2 3 3 1 1 1 1 3 3 1 1 2 2 1 1 1 1 1 2 1 1 3 1 3 3 3 3 -9 -9 3 3 3 1 3 3 -9 -9 1 1 1 1 3 3 1 1 1 1 1 1 1 1 3 3 1 1 3 3 4 4 3 3 1 1 1 1 1 1 2 2 2 2 3 3 3 1 1 1 1 1 1 1 3 3 3 3 1 1 3 1 1 3 1 3 3 1 1 1 3 3 1 1 1 1 1 1 1 1 1 1 1 1 1 1 2 2 3 3 1 1 1 1 1 1 -9 -9 -9 -9 1 2 -9 -9 3 3 1 1 1 1 3 1 1 3 3 3 3 3 3 3 -9 -9 1 1 -9 -9 3 1 3 3 3 3 1 1 3 3 1 1 3 1 1 1 1 3 1 3 1 3 2 1 1 1 -9 -9 1 1 3 3 1 2 -9 -9 2 2 1 1 -9 -9 2 2 1 3 1 3 3 3 3 3 3 1 3 3 1 1
1 PL11 1 1 1 -9 1 1 1 1 1 1 1 1 3 3 1 1 2 2 2 2 3 3 3 3 1 1 3 3 -9 -9 1 1 -9 -9 3 3 1 3 1 3 3 3 1 2 1 1 1 1 3 3 1 1 1 1 1 3 1 1 1 1 -9 -9 2 2 3 3 -9 -9 2 1 3 3 1 1 2 2 1 1 3 1 2 2 2 2 3 1 -9 -9 3 3 3 1 3 3 3 3 1 1 -9 -9 1 1 1 1 3 3 3 3 3 1 1 1 1 3 3 3 3 1 3 3 4 4 3 3 1 1 1 1 1 1 2 2 -9 -9 1 1 3 1 1 1 1 1 1 1 3 3 3 3 1 1 3 3 1 3 1 1 1 1 1 3 1 3 1 1 1 1 1 1 2 1 3 3 3 1 1 1 2 2 3 3 1 1 1 1 1 1 1 1 3 3 1 2 -9 -9 3 3 3 1 1 3 3 1 1 3 3 3 1 1 3 3 -9 -9 1 1 -9 -9 1 1 3 3 3 3 3 1 3 3 1 1 -9 -9 1 1 1 3 1 1 1 3 1 1 3 1 -9 -9 1 1 3 3 1 1 -9 -9 1 2 1 1 3 3 2 2 3 3 1 3 3 3 3 3 3 1 3 3 1 1
1 PL12 1 1 1 -9 1 3 1 3 1 1 1 1 3 3 1 1 2 2 2 2 3 3 3 3 1 3 3 3 -9 -9 1 1 -9 -9 3 3 3 3 1 1 3 3 1 2 -9 -9 1 3 1 3 -9 -9 1 1 1 3 1 1 1 1 2 2 2 2 3 3 1 3 1 1 3 3 1 1 2 2 1 1 3 1 2 2 2 2 3 1 1 3 3 3 1 1 1 3 3 3 1 3 1 3 1 1 1 1 3 1 3 3 3 1 1 1 -9 -9 -9 -9 3 1 3 3 4 4 3 3 1 1 1 1 1 3 2 2 2 2 1 1 1 1 1 1 1 1 -9 -9 3 3 3 3 1 1 3 3 1 1 1 1 3 1 1 3 3 3 1 1 1 1 1 1 2 1 3 3 3 1 1 1 2 2 3 3 1 1 1 1 1 1 1 1 3 3 1 2 -9 -9 3 3 1 1 3 3 3 3 3 3 3 3 1 3 3 3 -9 -9 1 1 -9 -9 1 1 3 3 3 3 3 1 3 3 1 1 3 1 3 1 1 3 1 1 1 1 1 1 3 1 -9 -9 1 1 3 3 1 1 3 3 2 2 1 1 3 3 2 2 3 3 1 3 3 3 3 3 3 1 3 3 1 1
1 PL13 1 1 1 -9 1 3 1 3 1 1 3 1 3 3 1 2 -9 -9 2 2 3 3 3 3 3 3 3 3 -9 -9 1 1 -9 -9 3 3 3 3 1 1 -9 -9 1 1 1 1 1 1 3 3 1 1 1 1 3 3 1 1 3 1 -9 -9 2 2 3 3 1 3 2 1 3 3 1 1 2 2 3 1 3 1 2 2 1 2 3 1 1 3 3 3 1 1 3 3 3 1 1 3 1 1 1 1 1 1 3 1 3 3 3 1 1 1 1 1 3 3 1 1 3 3 4 4 3 3 -9 -9 1 1 3 3 2 2 2 2 1 1 3 1 1 1 3 1 -9 -9 3 3 3 3 1 1 3 1 1 3 1 3 3 1 3 3 1 3 1 1 -9 -9 -9 -9 -9 -9 3 3 -9 -9 1 1 -9 -9 3 3 -9 -9 -9 -9 -9 -9 -9 -9 3 3 -9 -9 -9 -9 -9 -9 -9 -9 -9 -9 -9 -9 -9 -9 3 3 -9 -9 -9 -9 -9 -9 -9 -9 -9 -9 -9 -9 -9 -9 3 3 1 1 3 3 1 1 -9 -9 1 1 1 3 1 1 3 3 1 1 -9 -9 -9 -9 1 1 -9 -9 -9 -9 -9 -9 2 2 3 1 3 3 2 2 3 3 3 3 3 3 3 3 3 3 3 3 1 1
1 PL16 1 1 1 -9 1 1 3 3 -9 -9 -9 -9 -9 -9 -9 -9 -9 -9 2 2 -9 -9 -9 -9 1 3 3 3 -9 -9 -9 -9 -9 -9 -9 -9 -9 -9 -9 -9 3 3 -9 -9 -9 -9 3 3 1 3 -9 -9 1 1 -9 -9 -9 -9 -9 -9 -9 -9 -9 -9 3 3 1 3 1 1 -9 -9 1 1 2 2 -9 -9 -9 -9 1 2 2 2 -9 -9 1 1 3 3 1 1 -9 -9 -9 -9 1 3 -9 -9 1 1 1 1 1 1 -9 -9 3 3 1 1 -9 -9 -9 -9 1 1 3 3 -9 -9 3 3 1 1 1 1 1 3 2 2 2 2 1 1 3 1 1 1 3 1 -9 -9 3 3 3 3 1 1 3 1 1 3 3 3 1 1 1 1 1 3 1 1 1 1 1 1 1 1 1 1 1 1 1 3 2 2 3 3 1 1 1 1 1 1 2 2 1 3 2 2 -9 -9 3 3 3 1 1 3 3 1 3 3 3 3 1 3 3 3 -9 -9 1 1 -9 -9 1 1 3 3 3 3 1 1 3 3 1 1 -9 -9 1 1 1 1 1 3 1 3 2 1 -9 -9 -9 -9 1 1 -9 -9 -9 -9 -9 -9 2 2 3 1 -9 -9 2 2 1 3 3 3 3 3 3 3 3 3 3 3 1 1
1 PL17 1 1 1 -9 1 1 1 3 1 1 1 1 3 3 1 2 1 1 2 2 3 3 3 3 3 3 3 3 2 2 1 1 -9 -9 3 3 1 3 1 3 3 3 2 2 3 3 3 3 1 1 3 3 1 1 1 3 1 1 3 3 2 2 2 2 3 3 3 3 2 2 3 3 1 1 2 2 1 1 1 1 1 2 1 1 1 1 3 3 3 3 1 1 1 3 3 3 1 3 -9 -9 1 1 1 1 -9 -9 1 1 3 1 1 1 1 3 3 3 1 1 3 3 4 4 3 3 -9 -9 1 1 1 3 2 2 -9 -9 1 1 1 1 1 1 3 3 -9 -9 3 3 3 3 1 1 3 3 1 1 1 1 1 1 3 3 3 3 1 1 1 1 1 1 2 1 1 1 3 1 1 1 1 2 3 3 1 1 1 1 1 1 1 1 3 3 2 2 -9 -9 3 3 3 1 1 3 3 1 3 3 3 3 1 3 3 3 -9 -9 1 1 -9 -9 1 1 3 3 3 3 3 1 3 3 1 1 -9 -9 3 1 1 3 1 1 -9 -9 1 1 3 1 -9 -9 1 1 3 3 1 1 -9 -9 2 2 3 3 3 3 2 2 3 3 1 3 3 3 3 3 3 1 3 3 1 1
1 PL23 1 1 1 -9 3 3 -9 -9 3 3 1 1 1 3 1 1 2 2 1 1 3 1 1 1 3 3 3 3 -9 -9 3 3 -9 -9 1 3 1 3 1 1 1 3 1 1 -9 -9 1 1 3 3 -9 -9 1 1 1 1 1 1 -9 -9 2 2 2 2 3 3 1 1 1 1 3 3 1 1 2 2 3 1 3 1 1 1 1 1 1 1 3 3 3 3 1 1 1 3 1 1 3 3 3 3 1 1 3 3 3 3 1 3 1 1 1 1 -9 -9 3 3 3 3 3 3 4 4 3 3 -9 -9 1 1 3 3 1 1 -9 -9 3 3 1 1 1 1 3 3 -9 -9 -9 -9 3 3 1 1 3 3 1 1 3 3 1 1 1 1 3 3 3 3 1 1 1 1 2 2 1 3 3 3 1 3 2 2 3 3 3 3 1 1 3 1 2 1 1 3 2 2 -9 -9 3 1 3 1 1 3 3 3 3 3 3 3 3 3 3 3 -9 -9 1 1 -9 -9 1 1 3 1 3 3 3 3 3 3 1 1 3 1 1 1 1 1 3 3 3 3 1 1 1 1 -9 -9 2 2 3 3 2 2 -9 -9 2 2 3 3 1 1 2 2 1 3 1 3 3 3 3 3 1 1 1 1 1 1
1 PL24 1 1 1 -9 3 3 3 3 1 1 3 1 1 3 1 1 1 2 1 1 3 3 -9 -9 3 3 3 3 2 2 3 3 1 1 1 3 1 3 1 1 3 3 1 1 1 3 1 3 1 3 3 3 1 1 1 1 1 1 3 3 2 2 1 2 3 3 1 1 1 1 3 3 1 1 2 2 3 3 1 1 1 1 1 1 1 1 3 3 3 3 1 1 1 3 1 1 3 3 3 3 1 1 3 1 3 3 3 3 1 1 1 1 1 3 -9 -9 3 1 3 3 4 4 3 3 -9 -9 1 2 1 3 1 1 2 2 3 3 1 1 1 1 3 1 -9 -9 1 3 3 3 1 1 3 1 1 1 3 3 1 1 1 1 3 3 3 3 1 1 1 1 2 2 3 3 3 3 1 3 1 2 3 3 3 3 1 1 3 1 1 1 1 3 2 2 -9 -9 3 1 1 1 1 1 3 3 3 3 3 3 3 3 3 3 -9 -9 1 1 -9 -9 1 1 1 1 3 3 3 3 3 3 1 1 3 1 1 1 1 3 3 3 3 3 2 1 1 1 -9 -9 2 1 3 3 2 2 3 3 2 2 3 3 3 3 2 2 3 3 1 1 1 3 3 3 1 1 1 1 1 1
1 PL31 1 1 1 -9 3 3 1 1 3 3 3 1 1 1 1 1 2 2 1 1 3 1 1 3 3 3 3 3 -9 -9 3 3 -9 -9 3 3 3 3 1 1 3 3 1 2 -9 -9 1 1 3 3 1 1 1 1 1 1 1 1 -9 -9 2 2 2 2 3 3 1 3 2 1 3 3 1 1 2 2 -9 -9 1 1 1 2 -9 -9 3 1 -9 -9 3 3 1 1 1 1 1 1 3 3 3 3 1 1 3 3 3 3 3 3 1 1 1 1 -9 -9 3 3 3 3 3 3 -9 -9 3 3 3 1 1 2 3 3 2 2 2 2 1 1 3 1 1 1 3 1 -9 -9 1 3 3 3 1 1 3 3 1 1 3 3 3 3 -9 -9 3 3 3 3 1 1 1 1 2 2 3 3 3 3 3 3 1 1 3 3 3 3 -9 -9 -9 -9 1 1 1 3 2 2 -9 -9 3 3 3 1 1 3 3 3 3 3 3 3 3 3 3 3 -9 -9 1 1 -9 -9 1 1 -9 -9 3 3 3 3 3 3 1 1 -9 -9 3 3 1 1 3 3 3 3 1 1 1 1 -9 -9 2 2 3 3 -9 -9 1 1 2 2 3 3 1 3 2 2 1 3 3 3 3 3 3 3 1 1 3 3 1 1
1 PT15 1 1 1 -9 1 3 1 3 1 1 1 1 3 3 1 1 1 2 2 2 1 1 1 1 3 3 3 3 -9 -9 1 1 -9 -9 3 3 3 3 1 1 3 3 2 2 3 3 3 3 1 3 3 3 1 1 3 3 1 1 3 3 2 2 2 2 3 3 3 3 2 2 3 3 1 1 3 2 1 1 3 3 1 2 1 1 1 1 3 3 3 3 -9 -9 3 3 3 1 1 3 1 3 1 1 1 1 3 1 3 3 3 1 1 1 3 3 3 3 1 1 3 3 4 4 3 3 1 1 1 1 3 3 1 1 2 2 1 1 1 1 1 1 1 1 1 1 3 3 3 3 1 1 1 1 1 1 1 3 1 1 3 3 3 3 1 3 -9 -9 -9 -9 -9 -9 -9 -9 -9 -9 -9 -9 -9 -9 -9 -9 -9 -9 -9 -9 -9 -9 -9 -9 -9 -9 -9 -9 -9 -9 -9 -9 -9 -9 -9 -9 -9 -9 -9 -9 -9 -9 -9 -9 -9 -9 -9 -9 -9 -9 -9 -9 -9 -9 -9 -9 -9 -9 1 1 3 3 1 1 -9 -9 1 1 1 1 1 3 3 3 2 2 3 1 -9 -9 1 1 1 3 1 1 -9 -9 2 2 3 3 1 1 2 2 1 1 1 3 3 3 1 3 3 3 3 3 1 1
1 PT17 1 1 1 -9 3 3 3 3 1 1 1 1 3 3 2 2 1 1 2 2 3 3 3 3 3 3 3 3 -9 -9 1 1 -9 -9 3 3 3 3 1 1 -9 -9 1 2 -9 -9 3 3 1 3 3 3 1 1 3 3 1 1 1 1 3 3 -9 -9 3 3 1 1 1 1 3 3 1 1 3 2 1 1 1 1 2 2 1 1 1 1 3 3 3 3 -9 -9 3 3 3 1 1 3 3 3 1 1 1 1 1 1 1 1 3 3 1 1 -9 -9 3 3 1 1 3 3 4 4 3 3 1 1 1 1 1 3 2 2 2 2 1 1 3 1 1 1 3 1 -9 -9 3 3 3 3 1 1 3 3 1 1 3 3 3 1 1 1 1 1 1 1 1 1 1 1 1 1 1 1 3 1 1 1 1 2 3 3 1 1 1 1 1 1 1 1 3 3 1 2 -9 -9 3 3 1 1 1 3 1 1 3 3 3 3 3 3 3 3 -9 -9 1 1 -9 -9 1 1 3 3 3 3 1 1 3 3 1 1 3 1 3 3 3 3 1 1 1 3 1 1 -9 -9 -9 -9 1 1 3 3 1 2 -9 -9 2 2 1 1 3 3 2 2 3 3 3 3 3 3 3 3 3 1 1 3 1 1
1 PT18 1 1 1 -9 1 3 1 1 3 3 3 1 -9 -9 1 2 2 2 1 1 3 3 3 3 1 3 3 3 -9 -9 3 3 -9 -9 3 3 3 3 1 1 3 3 1 1 3 3 1 3 1 3 1 3 1 1 1 1 1 1 3 1 2 2 1 2 3 3 -9 -9 2 1 3 3 1 1 2 2 -9 -9 1 1 -9 -9 1 2 3 1 3 3 3 3 1 1 -9 -9 3 1 3 3 1 3 1 1 3 3 3 3 3 3 3 1 1 1 -9 -9 -9 -9 3 3 3 3 -9 -9 3 3 3 3 1 1 3 3 2 2 2 2 -9 -9 1 1 1 1 3 3 -9 -9 3 3 3 3 1 1 3 3 1 1 1 3 3 1 1 3 3 3 1 3 1 1 1 1 2 2 1 3 3 3 3 3 1 2 3 3 3 3 -9 -9 -9 -9 2 2 1 3 2 2 -9 -9 3 3 3 3 1 3 3 3 1 3 3 3 1 3 3 3 -9 -9 1 1 -9 -9 1 1 1 1 3 3 3 1 -9 -9 1 1 -9 -9 3 3 1 1 3 3 3 3 1 1 -9 -9 -9 -9 2 2 3 3 -9 -9 1 1 2 2 3 3 3 3 2 2 3 3 3 3 3 3 3 3 1 1 1 3 1 1
1 PT21 1 1 1 -9 1 3 1 3 1 1 3 3 -9 -9 1 1 1 2 2 2 -9 -9 1 1 3 3 1 3 2 2 1 1 -9 -9 1 3 3 3 1 1 3 3 1 2 3 3 1 3 3 3 -9 -9 1 1 3 3 1 1 1 1 3 3 -9 -9 3 3 3 3 2 2 3 3 1 1 3 3 1 1 3 3 1 2 1 1 3 1 -9 -9 -9 -9 3 1 3 3 3 1 1 3 1 3 1 1 1 1 3 1 1 3 3 3 1 1 -9 -9 3 3 1 1 3 3 4 4 3 3 1 1 1 1 1 3 2 2 2 2 1 1 1 1 1 1 3 3 1 1 3 3 3 3 1 1 3 1 1 1 3 3 3 1 3 3 3 3 1 3 1 1 1 1 1 1 1 1 3 1 1 1 1 2 3 3 1 1 1 1 1 1 2 2 1 3 1 2 -9 -9 3 3 -9 -9 3 3 3 3 1 3 3 3 1 3 3 3 -9 -9 1 1 -9 -9 1 1 1 1 3 3 1 1 1 3 1 1 3 3 1 1 3 3 1 3 1 3 1 1 -9 -9 -9 -9 1 1 -9 -9 -9 -9 -9 -9 2 2 1 1 1 1 2 2 1 1 3 3 1 3 3 3 1 1 3 3 1 1
1 PT37 1 1 1 -9 1 1 1 1 1 1 -9 -9 -9 -9 1 1 1 1 1 1 3 1 1 1 3 3 3 3 1 1 1 3 1 1 3 3 3 3 1 1 1 3 1 2 1 3 1 3 1 3 3 3 1 1 1 3 1 1 1 1 2 2 2 2 3 3 3 3 1 1 3 3 1 1 2 2 1 1 3 3 1 2 1 1 3 1 3 3 3 3 1 1 1 3 3 1 3 3 1 3 1 1 3 1 3 1 3 3 3 1 1 1 -9 -9 3 3 3 1 3 3 4 4 3 3 -9 -9 1 1 1 3 2 2 2 2 3 3 1 1 1 1 3 3 -9 -9 3 3 3 3 1 1 3 3 1 1 1 3 3 1 3 3 1 3 1 3 1 1 1 1 2 1 3 3 3 1 1 1 1 2 3 3 1 3 1 1 1 1 2 2 3 3 2 2 -9 -9 3 3 3 3 1 3 3 1 1 3 3 3 1 3 3 3 -9 -9 1 1 -9 -9 1 1 3 3 3 3 3 1 3 3 1 1 -9 -9 3 1 1 3 1 3 1 3 1 1 -9 -9 -9 -9 1 1 -9 -9 1 2 -9 -9 1 2 3 3 1 3 2 2 1 3 3 3 3 3 3 3 3 1 1 1 1 1
1 PT38 1 1 1 -9 1 3 1 3 1 1 1 1 3 3 1 1 1 1 1 1 3 1 1 3 3 3 1 3 1 1 1 1 -9 -9 3 3 3 3 1 1 3 3 1 2 3 3 3 3 1 1 3 3 1 1 3 3 1 1 1 1 2 2 2 2 3 3 1 3 1 1 3 3 1 1 2 2 1 1 3 1 -9 -9 2 2 1 1 -9 -9 3 3 1 1 1 3 3 3 3 3 -9 -9 1 1 1 1 1 1 3 3 3 3 1 1 -9 -9 3 3 1 1 3 3 -9 -9 3 3 1 1 1 2 1 1 2 2 2 2 1 1 1 1 1 1 3 3 -9 -9 3 3 3 3 1 1 3 1 1 1 1 1 3 3 1 3 1 1 -9 -9 1 1 1 1 1 1 3 3 1 1 1 1 2 2 3 3 1 1 1 1 -9 -9 2 1 3 3 1 2 -9 -9 3 3 3 1 1 3 3 3 1 3 3 3 1 3 3 3 -9 -9 1 1 -9 -9 1 1 3 3 3 3 1 1 3 3 1 1 -9 -9 3 1 1 3 1 1 1 1 2 1 3 1 -9 -9 1 1 1 3 -9 -9 -9 -9 1 2 3 1 1 3 2 2 1 3 1 3 3 3 1 3 1 1 -9 -9 1 1
1 PT41 1 1 1 -9 1 1 1 1 3 3 3 3 1 3 1 1 1 2 1 1 3 3 3 3 -9 -9 3 3 -9 -9 -9 -9 3 1 3 3 3 3 1 1 3 3 1 1 3 3 -9 -9 3 3 3 3 1 1 3 3 1 1 1 1 2 2 2 2 1 1 1 1 -9 -9 3 3 1 1 2 2 3 1 1 1 -9 -9 1 1 3 1 -9 -9 3 3 1 1 1 1 3 1 1 3 -9 -9 1 1 -9 -9 3 1 3 3 3 3 1 1 3 3 -9 -9 1 1 3 3 -9 -9 3 3 -9 -9 1 2 3 3 2 2 2 2 1 1 1 1 1 1 1 1 -9 -9 1 3 3 3 1 1 -9 -9 1 1 1 3 3 1 1 1 1 3 1 3 1 1 1 1 1 1 3 3 1 1 1 3 2 2 3 3 -9 -9 1 1 3 1 1 1 1 1 -9 -9 -9 -9 3 3 3 1 1 3 3 3 -9 -9 3 3 -9 -9 3 3 -9 -9 1 1 -9 -9 1 1 3 1 3 3 -9 -9 -9 -9 -9 -9 3 3 -9 -9 -9 -9 -9 -9 -9 -9 -9 -9 -9 -9 1 1 -9 -9 -9 -9 -9 -9 -9 -9 -9 -9 -9 -9 -9 -9 -9 -9 -9 -9 -9 -9 -9 -9 -9 -9 -9 -9 -9 -9 -9 -9
1 PT42 1 1 1 -9 1 1 1 1 1 1 3 3 1 1 1 1 1 1 1 1 -9 -9 3 3 3 3 3 3 2 2 1 3 3 1 3 3 3 3 1 1 -9 -9 1 1 1 3 1 1 3 3 3 3 1 1 1 3 1 1 1 1 2 3 2 2 1 3 3 3 2 2 3 3 1 1 2 2 3 1 3 1 1 2 1 1 3 1 3 3 3 3 1 1 1 1 3 1 1 3 3 3 1 1 3 1 3 3 3 3 3 1 1 1 -9 -9 -9 -9 1 1 3 3 4 4 3 3 1 1 1 1 3 3 2 2 2 2 1 1 1 1 1 1 3 1 -9 -9 3 3 3 3 1 1 3 1 1 1 1 1 1 1 1 3 3 3 1 1 1 1 1 1 2 1 3 3 1 1 3 3 1 2 3 3 3 3 -9 -9 3 1 1 1 1 1 2 2 -9 -9 3 3 3 1 3 3 3 3 3 3 3 3 1 1 3 3 -9 -9 1 1 -9 -9 1 1 3 1 3 3 3 1 3 3 1 1 3 1 3 3 1 1 3 3 3 3 2 1 3 1 -9 -9 2 1 1 3 1 1 1 1 2 2 3 1 3 3 2 2 3 3 1 3 3 3 3 3 3 1 1 1 1 1
1 PY11 1 1 1 -9 1 3 1 3 1 1 3 3 1 1 2 2 1 1 1 1 3 3 3 3 3 3 3 3 -9 -9 3 3 1 1 3 3 3 3 1 1 3 3 1 1 1 1 1 1 3 3 3 3 1 1 1 3 1 1 3 1 2 2 2 2 3 3 1 3 1 1 3 3 1 1 2 2 1 1 1 1 1 1 1 1 3 1 3 3 3 3 1 1 1 3 1 1 3 3 3 3 1 1 3 3 3 3 3 3 3 1 1 1 3 3 3 3 1 1 3 3 4 4 1 3 3 3 -9 -9 3 3 2 2 2 2 1 1 1 1 1 1 3 3 3 1 1 1 1 3 1 1 3 1 1 1 3 3 1 1 1 1 3 3 3 3 1 1 1 1 2 1 3 3 3 3 1 3 1 2 3 3 3 3 1 1 3 1 2 1 1 1 2 2 -9 -9 3 3 1 1 1 1 3 3 3 3 3 3 3 3 3 3 -9 -9 2 1 -9 -9 1 1 1 1 3 3 3 1 3 3 1 1 -9 -9 3 1 1 1 3 3 3 3 1 1 1 1 -9 -9 2 2 3 3 2 2 -9 -9 2 2 3 3 3 3 2 2 3 3 1 1 1 3 3 3 1 1 3 3 1 1
1 PY12 1 1 1 -9 3 3 1 1 3 3 3 1 1 3 1 1 2 2 1 1 3 3 3 3 1 3 3 3 -9 -9 3 3 -9 -9 3 3 3 3 1 1 -9 -9 1 1 -9 -9 1 1 3 3 -9 -9 1 1 1 3 1 1 3 3 2 2 1 2 1 3 1 1 1 1 3 3 1 1 2 2 -9 -9 3 3 2 2 2 2 3 1 1 3 3 3 1 1 1 1 1 1 1 3 3 3 1 1 3 3 3 3 3 3 1 1 1 1 1 3 3 3 3 1 3 3 4 4 3 3 1 1 1 1 1 3 2 2 2 2 1 1 1 1 1 1 3 3 -9 -9 1 3 3 3 1 1 3 3 1 1 3 3 3 1 1 1 3 3 3 3 1 1 1 1 2 1 1 3 3 3 1 3 1 2 3 3 3 3 1 1 3 1 2 1 1 3 2 2 -9 -9 1 1 1 1 3 3 3 3 3 3 3 3 3 3 3 3 -9 -9 1 1 -9 -9 1 1 3 3 3 3 3 1 3 3 1 1 -9 -9 3 3 1 1 3 3 -9 -9 1 1 1 1 -9 -9 2 2 3 3 2 2 -9 -9 2 2 3 3 -9 -9 2 2 3 3 3 3 1 3 3 3 1 1 1 1 1 1
1 PY14 1 1 1 -9 3 3 1 1 3 3 3 1 3 3 -9 -9 1 2 1 1 3 3 3 3 1 1 3 3 -9 -9 3 3 -9 -9 3 3 3 3 1 1 3 3 1 2 3 3 1 3 3 3 3 3 1 1 1 3 1 1 3 1 2 2 2 2 1 1 1 1 1 1 3 3 1 1 2 2 1 1 3 1 2 2 2 2 3 1 1 3 3 3 1 1 1 1 1 1 3 3 3 3 1 1 3 1 3 3 3 3 3 1 1 1 -9 -9 -9 -9 3 1 3 3 4 4 1 3 1 1 1 1 3 3 2 2 2 2 1 1 1 1 1 1 3 3 1 1 1 1 3 3 1 1 3 1 1 1 3 3 3 1 1 1 3 3 3 3 1 1 1 1 2 1 3 3 3 1 1 1 -9 -9 3 3 3 3 1 1 3 1 2 1 1 3 2 2 -9 -9 3 1 -9 -9 3 3 3 3 3 3 3 3 3 3 3 3 -9 -9 1 1 -9 -9 1 1 3 3 3 3 3 1 3 3 1 1 3 1 3 3 1 3 3 3 -9 -9 2 1 1 1 -9 -9 2 1 3 3 2 2 -9 -9 2 2 3 3 3 3 2 2 3 3 3 3 3 3 3 3 1 1 1 3 1 1
1 PY15 1 1 1 -9 1 3 1 1 3 3 3 1 1 3 1 2 1 1 1 1 -9 -9 1 1 3 3 3 3 -9 -9 3 3 1 1 1 3 1 3 1 3 1 3 1 2 1 1 1 1 3 3 1 1 1 1 1 3 1 1 1 1 2 2 2 2 1 3 1 3 1 1 1 3 1 1 2 2 1 1 3 1 1 2 1 1 1 1 3 3 3 3 1 1 1 1 3 1 1 3 -9 -9 1 1 1 1 1 1 -9 -9 1 1 1 1 1 3 3 3 3 1 3 3 4 4 1 3 1 1 -9 -9 1 3 2 2 -9 -9 1 1 1 1 1 1 3 3 3 1 1 3 3 3 1 1 3 3 1 3 3 3 3 1 -9 -9 3 3 3 3 1 1 1 1 2 1 1 1 3 3 1 3 1 1 3 3 3 3 1 1 1 1 2 2 1 1 2 2 -9 -9 3 3 1 1 1 3 3 1 1 3 3 3 1 3 3 3 -9 -9 1 1 -9 -9 1 1 1 1 3 3 3 1 1 3 1 1 3 1 3 1 1 3 3 3 3 3 1 1 1 1 -9 -9 1 1 1 3 2 2 -9 -9 2 2 3 3 1 3 2 2 1 3 1 3 3 3 3 3 1 1 1 1 1 1
1 PY21 1 1 1 -9 1 1 1 1 3 3 3 1 3 3 1 2 1 2 -9 -9 3 1 1 3 1 3 3 3 -9 -9 3 3 -9 -9 1 3 1 3 1 1 1 3 1 2 1 1 1 1 3 3 3 3 1 1 3 3 1 1 1 1 2 2 2 2 3 3 1 1 1 1 3 3 1 1 3 2 1 1 1 1 1 1 1 1 1 1 -9 -9 3 3 1 1 -9 -9 1 1 3 3 -9 -9 1 1 3 3 -9 -9 1 1 3 1 1 1 1 1 3 3 1 1 3 3 4 4 3 3 -9 -9 1 1 1 3 2 2 -9 -9 3 3 1 1 1 1 3 1 1 1 1 1 3 3 1 1 3 1 1 1 1 3 3 1 1 1 3 3 3 3 1 1 1 1 1 1 1 3 3 3 3 3 1 2 3 3 3 3 1 1 3 1 2 1 1 3 2 2 -9 -9 3 1 1 1 1 3 3 3 3 3 3 3 3 3 3 3 -9 -9 1 1 -9 -9 1 1 3 3 3 3 1 1 1 3 1 1 -9 -9 1 1 1 1 3 3 3 3 2 1 -9 -9 -9 -9 2 2 3 3 1 2 3 3 2 2 3 3 1 3 2 2 1 3 3 3 1 3 3 3 1 1 3 3 1 1
1 PY22 1 1 1 -9 3 3 1 1 3 3 3 3 1 1 1 1 1 2 1 1 3 1 1 3 3 3 3 3 2 2 1 1 1 1 3 3 3 3 1 1 3 3 1 2 1 1 1 1 3 3 -9 -9 1 1 1 1 1 1 3 1 2 2 2 2 1 3 1 3 1 1 -9 -9 1 1 2 2 1 1 3 1 -9 -9 1 1 1 1 -9 -9 3 3 1 1 1 1 1 1 1 1 1 1 1 1 3 3 3 3 3 3 3 1 1 1 1 3 -9 -9 3 3 3 3 4 4 1 3 -9 -9 1 2 1 3 2 2 2 2 1 1 1 1 1 1 3 3 -9 -9 1 3 3 3 1 1 3 1 1 1 3 3 -9 -9 -9 -9 3 3 3 3 1 1 1 1 2 2 3 3 3 3 1 3 1 2 3 3 1 1 1 1 1 1 2 2 1 1 2 2 -9 -9 3 3 1 1 1 3 3 3 1 3 3 3 3 3 3 3 -9 -9 1 1 -9 -9 1 1 1 1 3 3 3 3 3 3 1 1 -9 -9 3 1 1 1 3 3 3 3 1 1 -9 -9 -9 -9 2 2 3 3 2 2 -9 -9 2 2 3 3 -9 -9 2 2 1 3 3 3 3 3 1 1 1 1 1 3 1 1
1 PY24 1 1 1 -9 1 3 1 1 3 3 3 1 1 1 1 1 1 1 2 1 3 3 3 3 1 3 3 3 -9 -9 3 3 1 1 3 3 3 3 1 1 -9 -9 1 2 1 1 1 1 3 3 1 1 1 1 1 1 1 1 3 1 2 2 2 2 1 3 1 1 1 1 3 3 1 1 2 2 1 1 1 1 1 2 1 1 3 1 3 3 3 3 1 1 1 1 1 1 1 3 -9 -9 1 1 3 3 3 3 3 3 1 1 1 1 1 3 3 3 3 3 3 3 4 4 1 3 1 1 2 2 3 3 2 2 2 2 1 1 1 1 1 1 3 1 1 1 1 1 1 3 1 1 3 1 1 1 1 3 1 1 1 1 3 3 1 3 1 1 1 1 2 2 1 3 3 3 3 3 1 1 3 3 3 3 1 1 1 1 -9 -9 1 1 2 2 -9 -9 3 1 1 1 1 1 3 3 3 3 3 3 3 3 3 3 -9 -9 1 1 -9 -9 3 1 3 1 3 3 3 3 3 3 1 1 -9 -9 3 3 1 1 3 3 3 3 1 1 1 1 -9 -9 2 2 3 3 1 2 -9 -9 2 2 3 3 3 3 2 2 3 3 3 3 3 3 3 3 1 1 1 3 1 1
1 PY33 1 1 1 -9 1 1 1 1 -9 -9 3 3 1 1 1 1 2 2 1 1 3 3 3 3 3 3 3 3 -9 -9 3 3 -9 -9 3 3 3 3 1 1 -9 -9 1 1 3 3 3 3 1 3 3 3 1 1 1 1 1 1 1 1 2 2 2 2 3 3 1 1 1 1 3 3 1 1 2 2 3 1 1 1 2 2 1 1 3 1 1 3 3 3 1 1 1 1 1 1 1 3 -9 -9 1 1 3 1 3 3 3 3 1 1 1 1 1 1 3 3 3 1 3 3 4 4 3 3 3 1 1 1 1 3 2 2 2 2 1 1 1 1 1 1 3 3 1 1 3 3 3 3 1 1 3 3 1 1 3 3 1 1 1 1 3 3 1 3 1 1 1 1 2 2 3 3 3 3 3 3 1 1 3 3 3 3 1 1 3 1 2 2 1 3 2 2 -9 -9 3 1 3 3 1 3 3 3 1 3 3 3 3 3 3 3 -9 -9 2 1 -9 -9 1 1 1 1 3 3 3 3 3 3 1 1 -9 -9 3 3 1 3 3 3 3 3 1 1 1 1 -9 -9 2 1 3 3 2 2 3 3 -9 -9 3 3 3 3 2 2 3 3 1 3 1 3 3 3 1 1 1 1 1 1
1 PY41 1 1 1 -9 1 1 1 1 -9 -9 3 3 1 1 1 1 1 1 1 1 3 3 3 3 1 1 3 3 -9 -9 3 3 -9 -9 3 3 3 3 1 1 1 3 1 1 -9 -9 1 1 3 3 3 3 1 1 1 1 1 1 3 1 -9 -9 2 2 1 1 1 3 1 1 3 3 3 1 2 2 3 1 1 1 1 2 -9 -9 3 1 3 3 3 3 1 1 1 1 1 1 3 3 -9 -9 1 1 3 3 3 3 3 3 1 1 1 1 -9 -9 3 3 3 1 3 3 4 4 3 3 -9 -9 1 1 1 1 1 1 2 2 3 3 1 1 1 1 3 3 -9 -9 1 3 3 3 1 1 3 1 1 1 3 3 1 1 1 1 1 3 1 3 1 1 1 1 2 2 3 3 3 3 3 3 1 1 1 1 3 3 3 3 1 1 2 2 1 1 2 2 -9 -9 3 3 -9 -9 3 3 3 3 3 3 3 3 1 3 3 3 -9 -9 1 1 -9 -9 1 1 3 1 3 3 3 3 3 3 1 1 3 1 3 3 1 1 3 3 1 3 1 1 1 1 -9 -9 -9 -9 1 3 -9 -9 -9 -9 2 2 3 1 3 3 2 2 3 3 1 3 3 3 3 3 1 1 1 1 1 1
1 PY42 1 1 1 -9 1 1 1 3 3 3 3 3 1 1 1 1 1 2 1 1 3 3 3 3 1 3 3 3 -9 -9 3 3 -9 -9 3 3 3 3 1 1 -9 -9 1 1 3 3 1 3 3 3 3 3 1 1 1 3 1 1 3 1 2 3 2 2 1 3 1 1 1 1 3 3 3 1 2 2 3 3 1 1 2 2 2 2 1 1 3 3 3 3 1 1 1 1 1 1 3 3 1 1 1 1 3 3 3 3 3 3 3 1 1 1 -9 -9 -9 -9 1 1 3 3 4 4 3 3 -9 -9 1 1 1 3 2 2 2 2 3 3 1 1 1 1 3 3 -9 -9 1 3 3 3 1 1 3 1 1 1 3 3 1 1 1 1 1 3 1 3 1 1 1 1 2 1 1 3 3 1 3 3 1 1 3 3 3 3 3 3 -9 -9 2 1 1 3 2 2 -9 -9 3 3 -9 -9 3 3 3 3 3 3 3 3 1 3 3 3 -9 -9 2 1 -9 -9 1 1 3 1 3 3 3 1 3 3 1 1 3 1 3 3 1 1 3 3 1 1 1 1 1 1 -9 -9 2 2 -9 -9 2 2 -9 -9 2 2 3 1 3 3 2 2 3 3 3 3 3 3 3 3 1 1 1 3 1 1
1 PY51 1 1 1 -9 1 3 1 1 3 3 1 1 1 3 1 1 2 2 2 1 3 1 -9 -9 3 3 1 3 -9 -9 3 3 1 1 3 3 3 3 1 1 1 1 1 1 -9 -9 1 3 1 3 3 3 2 1 1 3 1 1 3 3 2 2 2 2 3 3 1 1 1 1 3 3 1 1 2 2 -9 -9 1 1 1 1 1 1 1 1 3 3 3 3 1 1 1 1 1 1 3 3 1 1 1 1 3 1 3 3 1 3 1 1 1 1 -9 -9 3 3 1 1 3 3 4 4 1 3 1 1 1 1 3 3 2 2 -9 -9 3 1 1 1 1 1 3 3 -9 -9 1 3 1 3 1 1 3 3 1 1 1 3 3 1 1 1 3 3 3 3 1 1 1 1 2 1 1 3 3 3 1 1 1 2 3 3 3 3 3 3 3 1 2 2 1 3 2 2 -9 -9 3 3 3 1 1 3 3 3 -9 -9 3 3 3 3 3 3 -9 -9 1 1 -9 -9 1 1 3 1 3 3 3 1 3 3 1 1 3 1 3 3 1 3 3 3 3 3 1 1 -9 -9 -9 -9 2 1 3 3 1 2 1 1 2 2 3 3 -9 -9 2 2 1 3 3 3 3 3 3 3 1 1 3 3 1 1
1 YN14 1 1 1 -9 1 1 1 1 1 1 3 1 1 1 1 1 1 1 1 1 3 3 3 3 1 3 3 3 2 2 1 3 1 1 3 3 3 3 1 1 -9 -9 1 1 1 1 1 1 3 3 -9 -9 1 1 1 1 1 1 1 1 2 2 2 2 3 3 1 3 2 1 3 3 1 1 2 2 1 1 1 1 1 2 1 1 3 3 3 3 3 3 1 1 1 3 1 1 1 3 1 3 1 1 3 3 3 3 1 3 1 1 1 1 -9 -9 3 3 3 3 3 3 4 4 3 3 3 1 1 1 3 3 2 2 -9 -9 1 1 1 1 1 1 3 1 -9 -9 3 3 3 3 1 1 3 1 1 1 3 3 3 1 1 3 3 3 3 3 1 1 1 1 2 2 1 3 3 3 1 3 1 1 3 3 1 3 1 1 1 1 -9 -9 1 1 2 2 -9 -9 3 3 1 1 3 3 3 3 3 3 3 3 1 3 3 3 -9 -9 1 1 -9 -9 1 1 1 1 3 3 3 3 3 3 1 1 -9 -9 3 1 1 1 3 3 3 3 2 1 1 1 -9 -9 2 2 3 3 2 2 3 3 2 2 3 3 3 3 2 2 3 3 3 3 1 3 3 3 1 1 3 3 1 1
1 YN21 1 1 1 -9 1 1 1 1 1 1 3 1 3 3 2 2 1 1 1 1 -9 -9 3 3 3 3 3 3 -9 -9 3 3 -9 -9 3 3 3 3 -9 -9 1 1 1 1 1 1 1 1 3 3 -9 -9 1 1 1 1 -9 -9 -9 -9 2 2 2 2 1 1 1 1 1 1 3 3 1 1 2 2 1 1 -9 -9 1 1 1 1 3 3 3 3 1 3 1 1 -9 -9 3 1 3 3 -9 -9 1 1 3 3 3 3 -9 -9 1 1 1 1 -9 -9 3 3 3 1 3 3 4 4 1 1 3 1 1 2 3 3 2 2 -9 -9 1 1 1 1 1 1 3 3 1 1 1 3 3 3 1 1 3 3 1 1 3 3 3 1 1 1 3 3 3 3 1 1 1 1 2 2 1 3 3 3 1 1 1 2 3 3 3 3 3 1 1 1 2 2 1 1 2 2 -9 -9 3 3 1 1 3 3 3 1 1 3 3 3 3 3 3 3 -9 -9 1 1 -9 -9 1 1 1 1 3 3 3 3 3 3 1 1 3 1 3 3 1 1 3 3 3 3 1 1 1 1 -9 -9 2 2 3 3 2 2 3 3 1 2 3 3 3 3 2 2 3 3 3 3 3 3 3 3 1 1 1 1 1 1
1 YN22 1 1 1 -9 1 1 1 1 -9 -9 3 3 1 1 1 2 1 2 1 1 3 3 3 3 3 3 3 3 -9 -9 3 3 1 1 3 3 3 3 1 1 1 3 1 1 1 1 1 1 3 3 -9 -9 1 1 1 1 1 1 3 1 2 2 2 2 1 3 1 3 1 1 3 3 1 1 2 2 -9 -9 3 1 1 1 1 1 3 1 3 3 3 3 1 1 1 1 1 1 1 3 3 3 1 1 3 1 3 3 1 1 1 1 1 1 -9 -9 -9 -9 3 3 3 3 4 4 1 3 -9 -9 1 2 3 3 2 2 -9 -9 1 1 1 1 1 1 3 3 1 1 1 1 3 3 1 1 3 1 1 1 3 3 3 1 1 1 3 3 1 3 1 1 1 1 2 2 1 1 3 3 1 1 1 1 3 3 3 3 1 1 1 1 2 2 1 3 2 2 -9 -9 3 1 1 1 3 3 3 3 -9 -9 3 3 3 3 -9 -9 -9 -9 1 1 -9 -9 1 1 -9 -9 3 3 3 3 3 3 1 1 -9 -9 3 3 1 3 1 3 3 3 1 1 1 1 -9 -9 2 1 3 3 2 2 -9 -9 2 2 3 3 3 3 2 2 3 3 1 3 1 3 3 3 1 1 1 1 1 1
1 YN31 1 1 1 -9 1 1 1 3 -9 -9 -9 -9 -9 -9 -9 -9 1 1 1 1 -9 -9 3 3 3 3 1 3 1 2 3 3 1 1 -9 -9 3 3 -9 -9 1 3 1 1 -9 -9 1 1 1 3 3 3 1 1 1 1 -9 -9 1 1 -9 -9 2 2 1 3 1 1 1 1 3 3 1 1 2 2 -9 -9 1 1 1 2 1 1 -9 -9 3 3 3 3 1 1 -9 -9 1 1 1 3 -9 -9 1 1 3 3 3 3 3 3 3 1 1 1 -9 -9 3 3 3 3 3 3 4 4 1 3 3 3 1 1 1 3 2 2 3 2 1 1 1 1 1 1 3 3 1 1 1 3 3 3 1 1 3 3 1 1 3 3 3 1 1 1 3 3 1 3 1 1 1 1 2 2 3 3 3 3 1 3 1 2 3 3 3 3 -9 -9 -9 -9 2 2 1 1 2 2 -9 -9 3 3 3 1 1 3 3 3 3 3 3 3 3 3 3 3 -9 -9 1 1 -9 -9 1 1 1 1 3 3 3 3 3 3 1 1 3 1 3 1 1 1 3 3 3 3 1 1 1 1 -9 -9 2 2 3 3 2 2 -9 -9 2 2 3 1 3 3 2 2 3 3 1 3 3 3 3 3 1 1 3 3 1 1
1 YN51 1 1 1 -9 1 1 1 1 3 3 3 1 1 1 1 1 1 2 2 1 3 3 3 3 3 3 3 3 -9 -9 3 3 1 1 3 3 3 3 1 1 1 3 1 1 1 3 1 1 3 3 -9 -9 1 1 1 1 1 1 1 1 2 2 2 2 1 3 1 1 1 1 3 3 1 1 2 2 3 1 1 1 1 1 1 1 3 1 3 3 3 3 1 1 -9 -9 3 1 1 3 3 3 1 1 3 3 3 1 3 3 1 1 1 1 1 1 3 3 3 3 3 3 4 4 3 3 1 1 1 1 1 1 1 2 2 2 1 1 1 1 1 1 3 1 -9 -9 1 3 3 3 1 1 3 3 1 1 1 3 3 3 1 1 3 3 3 3 1 1 1 1 2 2 3 3 3 3 3 3 1 1 3 3 3 3 -9 -9 3 1 -9 -9 1 1 2 2 -9 -9 3 3 -9 -9 3 3 3 3 3 3 3 3 3 3 3 3 -9 -9 1 1 -9 -9 1 1 1 1 3 3 3 3 3 3 1 1 -9 -9 3 3 1 1 3 3 3 3 2 1 3 1 -9 -9 2 2 3 3 1 2 -9 -9 2 2 3 3 3 3 2 2 3 3 1 1 3 3 3 3 1 1 1 3 1 1
1 YN52 1 1 1 -9 1 3 1 1 1 1 3 3 1 1 1 1 2 2 2 2 3 3 3 3 3 3 3 3 2 2 3 3 -9 -9 3 3 3 3 1 1 1 1 1 1 1 3 1 1 3 3 -9 -9 1 1 1 3 1 1 1 1 2 2 2 2 1 1 1 1 1 1 3 3 1 1 2 2 1 1 1 1 1 1 1 1 3 1 3 3 3 3 1 1 1 3 3 1 1 3 3 3 1 1 3 3 3 1 3 3 1 1 1 1 -9 -9 -9 -9 3 1 3 3 4 4 3 3 -9 -9 1 1 1 3 1 1 -9 -9 1 1 1 1 1 1 3 1 -9 -9 1 1 3 3 1 1 3 3 1 1 1 1 3 1 1 1 1 3 3 3 1 1 1 1 2 1 3 3 3 3 3 3 1 1 3 3 1 3 -9 -9 3 1 1 1 1 1 2 2 -9 -9 3 3 1 1 1 3 3 3 3 3 3 3 3 3 3 3 -9 -9 1 1 -9 -9 1 1 1 1 3 3 3 1 1 3 1 1 -9 -9 3 3 1 1 3 3 1 3 2 2 -9 -9 -9 -9 2 2 3 3 1 1 -9 -9 2 2 3 3 3 3 2 2 3 3 1 1 1 3 3 3 1 1 1 1 1 1
1 YN53 1 1 1 -9 1 1 1 3 1 1 3 1 1 1 1 1 1 2 1 1 3 3 3 3 3 3 3 3 1 1 1 3 1 1 3 3 3 3 1 1 1 3 1 1 1 1 1 1 3 3 -9 -9 1 1 1 1 1 1 1 1 2 2 2 2 1 1 1 1 1 1 3 3 1 1 2 2 1 1 1 1 2 2 1 2 3 3 3 3 3 3 1 1 1 1 1 1 3 3 -9 -9 1 1 3 3 3 3 1 3 3 1 1 1 -9 -9 3 3 3 3 3 3 4 4 3 3 3 1 1 1 3 3 2 2 -9 -9 1 1 1 1 1 1 3 3 1 1 1 1 3 3 1 1 1 1 1 1 3 3 3 3 1 1 1 3 1 3 1 1 1 1 2 2 1 3 3 3 1 3 1 2 3 3 1 3 1 1 3 1 2 2 1 3 2 2 -9 -9 3 3 1 1 1 3 3 3 3 3 3 3 1 1 3 3 -9 -9 1 1 -9 -9 1 1 3 1 3 3 3 3 3 3 1 1 3 1 3 3 1 1 1 3 3 3 1 1 1 1 -9 -9 2 2 3 3 2 2 -9 -9 2 2 3 3 3 3 2 2 3 3 3 3 3 3 1 3 1 1 1 1 1 1
1 YN54 1 1 1 -9 1 1 1 1 -9 -9 1 1 1 1 1 1 1 2 1 1 3 3 3 3 3 3 3 3 1 1 1 3 1 1 3 3 3 3 1 1 -9 -9 1 1 1 3 1 3 1 3 -9 -9 1 1 1 1 1 1 1 1 2 2 2 2 1 3 1 1 1 1 3 3 1 1 2 2 -9 -9 1 1 2 2 1 1 3 1 3 3 3 3 1 1 1 1 1 1 3 3 1 1 1 1 3 3 3 3 3 3 1 1 1 1 -9 -9 3 3 3 1 3 3 -9 -9 3 3 1 1 1 1 3 3 2 2 2 2 1 1 1 1 1 1 3 3 -9 -9 1 1 3 3 1 1 1 1 1 1 3 3 3 3 1 1 1 3 3 3 1 1 1 1 2 2 3 3 3 3 1 1 1 1 3 3 1 3 1 1 -9 -9 2 2 1 3 2 2 -9 -9 3 1 1 1 1 3 3 3 3 3 3 3 1 3 3 3 -9 -9 1 1 -9 -9 1 1 1 1 3 3 3 3 3 3 1 1 3 1 3 3 1 1 1 3 3 3 1 1 -9 -9 -9 -9 2 2 3 3 -9 -9 -9 -9 2 2 3 3 3 3 2 2 3 3 1 3 3 3 1 1 1 1 1 3 1 1
1 YS11 1 1 1 -9 1 1 1 3 1 1 3 1 1 1 1 1 1 2 1 1 3 3 3 3 1 1 3 3 -9 -9 3 3 1 1 3 3 3 3 1 1 -9 -9 2 2 1 3 1 1 3 3 -9 -9 1 1 1 1 1 1 3 1 2 2 2 2 3 3 1 1 1 1 3 3 1 1 2 2 1 1 1 1 1 1 1 1 3 1 3 3 3 3 1 1 1 3 3 1 3 3 1 3 1 1 3 3 3 1 3 3 1 1 1 1 -9 -9 3 3 3 3 3 3 4 4 3 3 -9 -9 1 1 1 1 1 1 2 2 1 1 1 1 1 1 3 1 -9 -9 1 3 3 3 1 1 3 3 1 1 3 3 3 1 1 1 3 3 3 3 1 1 1 1 2 2 3 3 3 3 3 3 1 2 3 3 3 3 1 1 3 1 1 1 1 1 2 2 -9 -9 3 3 1 1 3 3 3 3 1 3 3 3 1 3 3 3 -9 -9 1 1 -9 -9 1 1 3 1 3 3 3 3 3 3 1 1 3 1 3 1 1 1 3 3 3 3 2 1 1 1 -9 -9 2 2 -9 -9 2 2 3 3 2 2 3 3 3 3 2 2 3 3 1 1 1 3 3 3 1 1 1 3 1 1
1 YS12 1 1 1 -9 1 1 1 3 1 1 3 1 1 1 1 2 1 2 1 1 3 3 3 3 1 3 3 3 -9 -9 1 3 1 1 3 3 3 3 1 1 -9 -9 1 2 1 1 1 3 1 3 3 3 1 1 1 1 1 1 3 1 2 2 2 2 1 3 1 1 1 1 3 3 1 1 2 2 3 1 1 1 1 1 1 1 3 3 3 3 3 3 1 1 1 3 3 1 3 3 1 3 1 1 3 3 3 1 3 3 1 1 1 1 -9 -9 3 3 3 3 3 3 4 4 3 3 1 1 1 2 1 3 2 2 2 2 1 1 1 1 1 1 3 3 1 1 1 3 3 3 1 1 3 3 1 1 3 3 3 1 1 1 1 3 3 3 1 1 1 1 2 2 3 3 3 3 1 3 1 1 3 3 3 3 1 1 1 1 2 1 1 1 2 2 -9 -9 3 1 1 1 3 3 3 3 3 3 3 3 1 3 3 3 -9 -9 1 1 -9 -9 1 1 1 1 3 3 3 3 3 3 1 1 -9 -9 1 1 1 1 3 3 3 3 2 1 -9 -9 -9 -9 2 2 -9 -9 -9 -9 -9 -9 2 2 3 3 3 3 2 2 3 3 1 1 1 3 3 3 1 1 1 1 1 1
1 YS13 1 1 1 -9 3 3 1 1 3 3 3 3 1 1 2 2 1 1 1 1 3 3 3 3 1 3 3 3 -9 -9 3 3 1 1 3 3 3 3 1 1 1 3 1 1 1 3 1 3 1 3 3 3 1 1 1 1 1 1 1 1 2 2 2 2 1 3 1 1 1 1 3 3 1 1 2 2 -9 -9 1 1 1 1 1 1 3 1 3 3 3 3 1 1 1 3 1 1 1 3 3 3 1 1 3 3 3 3 1 3 3 1 1 1 -9 -9 3 3 3 3 3 3 4 4 3 3 -9 -9 1 1 1 3 2 2 2 2 1 1 1 1 1 1 3 3 -9 -9 1 1 3 3 1 1 3 3 1 1 3 3 3 1 1 1 3 3 1 3 1 1 1 1 2 2 1 3 3 1 1 1 1 1 3 3 3 3 1 1 3 1 2 2 1 1 2 2 -9 -9 3 1 1 1 3 3 3 3 3 3 3 3 3 3 3 3 -9 -9 1 1 -9 -9 1 1 1 1 3 3 3 3 3 3 1 1 -9 -9 3 3 1 1 3 3 3 3 1 1 1 1 -9 -9 2 2 3 3 2 2 1 1 2 2 3 3 3 3 2 2 3 3 1 3 1 3 3 3 1 1 1 3 1 1
1 YS21 1 1 1 -9 1 1 1 1 -9 -9 3 3 1 1 1 2 1 2 1 1 3 3 -9 -9 3 3 1 3 2 2 1 3 3 1 3 3 3 3 1 1 1 3 1 1 1 1 1 1 3 3 -9 -9 1 1 3 3 1 1 3 1 2 2 2 2 1 1 1 3 1 1 3 3 1 1 2 2 1 1 1 1 -9 -9 1 2 3 3 1 3 1 3 1 1 3 3 3 1 3 3 3 3 1 1 3 3 3 3 1 1 3 1 1 1 -9 -9 3 3 1 1 3 3 4 4 1 1 -9 -9 -9 -9 3 3 2 2 2 2 1 1 1 1 1 1 3 3 -9 -9 1 3 3 3 1 1 3 3 1 1 3 3 3 1 1 1 1 3 3 3 1 1 1 1 1 1 1 1 3 3 3 3 1 1 3 3 3 3 1 1 -9 -9 2 1 1 1 2 2 -9 -9 3 3 1 1 1 1 3 3 1 3 3 3 1 3 3 3 -9 -9 1 1 1 3 1 1 3 1 3 3 1 1 1 3 1 1 -9 -9 3 3 1 1 3 3 3 3 2 2 1 1 -9 -9 2 2 -9 -9 2 2 1 1 -9 -9 3 3 3 3 2 2 3 3 1 3 1 3 3 3 1 1 1 1 1 1
1 YS23 1 1 1 -9 1 1 1 1 -9 -9 3 3 1 1 1 1 2 2 1 1 3 3 3 3 3 3 3 3 1 1 1 3 -9 -9 3 3 3 3 1 1 1 3 1 1 -9 -9 1 1 1 3 1 1 1 1 1 3 1 1 3 1 2 2 2 2 1 1 1 3 1 1 3 3 1 1 2 2 -9 -9 1 1 1 2 1 1 1 1 -9 -9 3 3 1 1 1 3 3 1 3 3 1 1 1 1 -9 -9 3 3 3 3 -9 -9 1 1 -9 -9 -9 -9 3 1 3 3 -9 -9 1 3 -9 -9 1 1 3 3 2 2 2 2 1 1 -9 -9 1 1 3 3 -9 -9 1 1 1 3 1 1 1 1 1 1 1 3 1 1 1 1 3 3 1 3 1 1 1 1 2 1 3 3 3 3 1 1 2 2 3 3 1 3 1 1 1 1 2 2 3 3 2 2 -9 -9 3 1 -9 -9 3 3 3 3 1 3 3 3 3 3 3 3 -9 -9 1 1 -9 -9 1 1 1 1 3 3 3 1 3 3 1 1 3 1 3 1 1 1 1 3 3 3 2 1 -9 -9 -9 -9 -9 -9 3 3 1 2 -9 -9 2 2 3 3 3 3 2 2 3 3 3 3 1 3 1 3 1 1 1 1 1 1
1 YS24 1 1 1 -9 1 1 1 1 -9 -9 3 3 1 3 -9 -9 1 2 1 1 3 3 3 3 3 3 3 3 1 1 1 3 1 1 3 3 3 3 1 1 1 3 1 1 3 3 1 1 1 1 -9 -9 1 1 1 3 1 1 3 3 2 2 2 2 1 3 1 3 1 1 3 3 1 1 2 2 3 1 1 1 1 1 1 1 3 1 3 3 3 3 1 1 1 1 1 1 3 3 1 1 1 1 3 1 3 3 3 3 1 1 1 1 -9 -9 -9 -9 3 1 3 3 -9 -9 1 3 -9 -9 1 1 3 3 2 2 2 2 3 1 1 1 1 1 3 3 -9 -9 1 1 1 3 1 1 3 1 1 1 3 3 1 1 1 1 3 3 1 1 1 1 1 1 2 1 3 3 3 1 1 1 2 2 3 3 1 3 3 3 1 1 2 2 3 3 2 2 -9 -9 3 1 1 1 3 3 3 3 1 3 3 3 1 3 3 3 -9 -9 1 1 -9 -9 1 1 1 1 3 3 3 1 3 3 1 1 3 1 3 3 1 3 1 3 -9 -9 1 1 -9 -9 -9 -9 2 1 3 3 -9 -9 -9 -9 2 2 3 3 3 3 2 2 3 3 3 3 1 3 1 1 1 1 1 3 1 1
1 YS25 1 1 1 -9 1 3 1 1 3 3 3 1 1 1 1 1 1 2 1 1 3 1 1 3 3 3 3 3 2 2 1 3 1 1 3 3 3 3 1 1 1 3 1 1 1 3 1 1 3 3 3 3 1 1 1 1 1 1 1 1 2 2 2 2 1 1 1 1 1 1 3 3 1 1 2 2 -9 -9 1 1 1 2 2 2 3 1 1 3 3 3 1 1 1 3 3 1 3 3 3 3 1 1 1 1 3 1 1 3 1 1 1 1 3 3 3 3 3 3 3 3 4 4 3 3 -9 -9 1 1 3 3 2 2 3 2 3 1 1 1 1 1 3 3 -9 -9 1 1 3 3 1 1 3 3 1 1 3 3 1 1 1 1 1 3 3 3 1 1 1 1 2 2 1 3 3 3 1 3 1 1 3 3 1 3 3 1 3 1 2 2 1 1 2 2 -9 -9 3 3 1 1 1 3 3 3 3 3 3 3 3 3 3 3 -9 -9 2 1 -9 -9 1 1 1 1 3 3 3 3 3 3 1 1 3 1 3 1 3 3 3 3 1 1 2 1 1 1 -9 -9 1 1 3 3 2 2 1 1 2 2 3 3 1 3 2 2 1 3 1 3 3 3 3 3 1 1 1 3 1 1
1 YS26 1 1 1 -9 3 3 1 1 3 3 3 3 1 3 1 2 -9 -9 1 1 3 1 1 3 3 3 3 3 2 2 1 3 -9 -9 1 3 1 3 1 1 -9 -9 1 2 1 3 1 1 3 3 3 3 2 1 1 1 1 1 1 1 2 2 2 2 1 1 1 1 1 1 3 3 1 1 2 2 -9 -9 1 1 1 2 2 2 3 1 -9 -9 3 3 1 1 1 3 3 1 3 3 1 3 1 1 3 1 3 1 1 1 1 1 1 1 -9 -9 -9 -9 3 1 3 3 -9 -9 3 3 -9 -9 1 1 1 3 2 2 2 2 1 1 1 1 1 1 3 1 -9 -9 1 1 3 3 1 1 3 3 1 1 3 3 3 1 1 1 3 3 3 3 1 1 1 1 2 2 1 3 3 3 -9 -9 1 2 3 3 1 3 3 1 -9 -9 -9 -9 1 3 2 2 -9 -9 3 3 -9 -9 1 3 3 3 1 3 3 3 3 3 3 3 -9 -9 -9 -9 -9 -9 1 1 1 1 3 3 3 3 3 3 1 1 3 1 3 1 1 3 3 3 -9 -9 2 2 -9 -9 -9 -9 2 1 3 3 -9 -9 1 1 2 2 3 3 -9 -9 2 2 1 3 3 3 3 3 3 3 1 1 1 1 1 1
1 YS31 1 1 1 -9 1 3 1 1 3 3 3 3 1 1 1 1 1 2 2 1 3 3 -9 -9 3 3 3 3 -9 -9 3 3 1 1 3 3 3 3 1 1 3 3 1 1 3 3 1 3 1 3 3 3 2 1 1 1 1 1 3 1 2 2 2 2 1 1 1 3 1 1 3 3 3 1 2 2 1 1 1 1 1 2 1 2 1 1 3 3 3 3 1 1 3 3 1 1 3 3 1 1 1 1 3 1 3 3 3 3 3 1 1 1 -9 -9 -9 -9 3 1 3 3 4 4 3 3 3 1 1 2 -9 -9 2 2 2 2 3 1 1 1 1 1 3 3 -9 -9 1 1 3 3 1 1 3 1 1 1 1 3 3 3 1 1 3 3 1 3 1 1 1 1 2 2 3 3 3 3 1 1 1 1 3 3 3 3 3 3 3 1 2 2 3 3 2 2 -9 -9 3 3 -9 -9 1 3 3 3 3 3 3 3 3 3 3 3 -9 -9 2 1 -9 -9 1 1 1 1 3 3 3 3 3 3 1 1 3 1 3 3 1 3 3 3 3 3 2 1 -9 -9 -9 -9 2 1 3 3 1 2 -9 -9 2 2 3 3 3 3 2 2 3 3 3 3 1 3 3 3 3 1 1 3 1 1
1 YS32 1 1 1 -9 1 3 1 1 3 3 3 3 1 1 1 1 1 1 1 1 3 1 1 3 3 3 1 3 2 2 1 3 1 1 3 3 3 3 1 1 3 3 1 1 1 1 1 3 1 3 -9 -9 1 1 1 3 1 1 1 1 2 2 2 2 1 1 1 1 1 1 3 3 3 1 2 2 3 1 1 1 1 1 1 1 3 1 3 3 3 3 1 1 1 1 1 1 1 1 3 3 1 1 3 1 3 3 1 1 1 1 1 1 1 1 3 3 3 1 3 3 4 4 3 3 1 1 1 1 3 3 2 2 2 2 1 1 3 1 1 1 3 3 1 1 1 1 3 3 1 1 3 1 1 1 3 3 1 1 1 1 3 3 3 3 1 1 1 1 2 1 1 3 3 3 1 1 1 1 3 3 3 3 3 3 -9 -9 2 2 -9 -9 2 2 -9 -9 3 1 1 1 3 3 3 3 3 3 1 3 3 3 3 3 -9 -9 1 1 -9 -9 1 1 1 1 3 3 3 1 3 3 1 1 3 1 3 3 1 3 3 3 3 3 1 1 1 1 -9 -9 2 1 3 3 2 2 1 1 2 2 3 3 -9 -9 2 2 1 3 3 3 3 3 3 3 1 1 1 1 1 1
1 YS33 1 1 1 -9 1 1 1 1 3 3 3 3 1 1 1 1 2 2 2 1 3 3 3 3 3 3 3 3 -9 -9 3 3 -9 -9 1 3 1 3 1 1 3 3 1 2 -9 -9 1 1 3 3 -9 -9 2 1 1 1 1 1 3 1 2 2 2 2 1 1 1 1 1 1 3 3 1 1 2 2 1 1 1 1 2 2 2 2 1 1 3 3 3 3 1 1 -9 -9 3 1 1 3 -9 -9 1 1 3 3 3 3 1 1 3 1 1 1 1 3 3 3 3 1 3 3 4 4 1 3 1 1 1 2 1 3 2 2 2 2 1 1 1 1 1 1 3 3 1 1 1 3 1 3 1 1 3 1 1 1 3 3 3 1 1 1 3 3 3 3 1 1 1 1 2 2 1 3 3 3 1 3 1 1 3 3 3 3 1 1 3 1 2 1 1 3 2 2 -9 -9 3 1 1 1 3 3 3 3 3 3 3 3 3 3 3 3 -9 -9 2 1 -9 -9 1 1 3 3 3 3 3 3 3 3 1 1 -9 -9 3 3 1 1 1 3 3 3 2 1 1 1 -9 -9 2 2 3 3 1 2 -9 -9 2 2 3 3 3 3 2 2 3 3 1 3 3 3 3 3 1 1 1 1 1 1
1 YS34 1 1 1 -9 1 3 1 1 3 3 3 3 1 1 1 1 1 2 1 1 3 1 3 3 1 3 3 3 -9 -9 3 3 1 1 1 3 1 3 1 1 3 3 1 2 -9 -9 1 1 3 3 -9 -9 2 1 1 1 1 1 1 1 2 2 2 2 1 3 1 3 1 1 1 3 1 1 2 2 1 1 1 1 -9 -9 1 1 3 1 3 3 3 3 1 1 1 1 1 1 3 3 3 3 1 1 3 3 3 3 1 1 3 1 1 1 -9 -9 3 3 3 1 3 3 4 4 3 3 1 1 1 2 3 3 1 1 2 2 1 1 1 1 1 1 3 3 -9 -9 1 3 3 3 1 1 3 3 1 1 3 3 3 1 -9 -9 3 3 3 3 1 1 1 1 2 2 1 3 3 3 1 3 1 1 3 3 3 3 3 3 1 1 -9 -9 1 3 2 2 -9 -9 -9 -9 1 1 3 3 3 3 3 3 -9 -9 3 3 3 3 -9 -9 1 1 -9 -9 1 1 3 3 3 3 3 3 3 3 1 1 -9 -9 3 3 1 1 1 3 3 3 2 1 1 1 -9 -9 2 2 3 3 -9 -9 1 1 2 2 3 3 1 3 2 2 3 3 1 1 3 3 3 3 1 1 1 3 1 1
1 YS53 1 1 1 -9 1 1 1 1 3 3 3 1 1 3 1 1 1 2 2 1 3 3 -9 -9 3 3 3 3 2 2 3 3 1 1 3 3 3 3 1 1 3 3 1 1 1 1 1 1 3 3 -9 -9 1 1 1 1 1 1 3 1 2 2 2 2 1 3 1 3 1 1 3 3 1 1 2 2 3 1 3 1 1 2 1 1 3 1 1 3 3 3 1 1 1 1 1 1 1 3 3 3 1 1 3 1 3 3 1 1 3 1 1 1 -9 -9 -9 -9 3 3 3 3 4 4 3 3 -9 -9 1 1 3 3 2 2 2 2 1 1 3 1 1 1 3 1 3 1 1 1 3 3 1 1 3 1 1 1 3 3 1 1 1 1 3 3 1 3 1 1 1 1 2 2 1 3 3 3 1 1 1 2 3 3 1 3 1 1 3 1 2 1 1 1 1 2 -9 -9 3 3 1 1 3 3 3 3 1 3 3 3 3 3 3 3 -9 -9 1 1 -9 -9 1 1 3 1 3 3 3 3 3 3 1 1 -9 -9 3 1 1 3 3 3 -9 -9 2 1 -9 -9 -9 -9 2 1 3 3 1 2 -9 -9 2 2 3 3 3 3 2 2 3 3 3 3 3 3 3 3 1 1 1 3 1 1
1 YS54 1 1 1 -9 1 1 1 3 3 3 3 3 -9 -9 1 2 1 2 1 1 3 3 3 3 3 3 3 3 -9 -9 3 3 1 1 3 3 3 3 1 1 1 3 1 1 3 3 1 1 3 3 -9 -9 1 1 1 1 1 1 1 1 2 2 2 2 1 3 1 1 1 1 3 3 1 1 2 2 3 1 1 1 2 2 1 1 3 3 1 3 3 3 1 1 1 1 1 1 3 3 -9 -9 1 1 3 3 3 3 3 3 1 1 1 1 1 3 3 3 3 3 3 3 4 4 1 3 3 3 1 1 3 3 2 2 -9 -9 1 1 1 1 1 1 3 3 -9 -9 1 1 1 3 1 1 3 1 1 1 3 3 1 1 1 1 3 3 3 3 1 1 1 1 2 2 1 1 3 3 1 1 1 2 3 3 3 3 1 1 -9 -9 2 2 1 3 2 2 -9 -9 3 3 1 1 1 3 3 3 1 3 3 3 1 3 3 3 -9 -9 -9 -9 -9 -9 1 1 1 1 3 3 3 3 3 3 1 1 3 1 3 3 1 1 1 3 3 3 2 1 -9 -9 -9 -9 2 2 -9 -9 2 2 -9 -9 2 2 3 3 3 3 2 2 3 3 1 1 1 1 3 3 1 1 3 3 1 1
1 ZM11 1 1 1 -9 1 3 1 3 -9 -9 3 1 1 3 1 2 1 2 1 1 3 3 1 3 3 3 3 3 -9 -9 3 3 -9 -9 1 3 1 3 1 3 3 3 1 1 1 1 1 1 3 3 1 1 1 1 1 3 1 1 3 1 2 2 2 2 1 3 1 3 1 1 3 3 1 1 2 2 3 1 1 1 1 1 1 1 3 1 -9 -9 3 3 1 1 1 1 1 1 3 3 1 3 1 1 3 1 3 3 3 3 1 1 1 1 -9 -9 3 3 3 1 3 3 -9 -9 1 3 1 1 2 2 1 1 1 1 2 2 1 1 1 1 1 1 3 3 -9 -9 1 3 3 3 1 1 3 3 1 1 3 3 3 1 1 1 3 3 3 3 1 1 1 1 2 1 3 3 3 3 3 3 1 2 3 3 3 3 -9 -9 3 1 2 2 1 1 2 2 -9 -9 3 3 1 1 3 3 3 3 3 3 3 3 1 3 3 3 -9 -9 1 1 -9 -9 1 1 3 1 3 3 3 1 3 3 1 1 3 1 3 1 -9 -9 3 3 3 3 1 1 -9 -9 -9 -9 2 1 -9 -9 -9 -9 -9 -9 2 2 3 3 -9 -9 2 2 1 3 1 3 3 3 3 3 1 1 3 3 1 1
1 ZM12 1 1 1 -9 1 1 1 3 3 3 3 3 1 1 1 2 1 1 1 1 3 3 3 3 3 3 3 3 -9 -9 3 3 1 1 1 3 1 3 1 3 1 3 1 1 1 1 1 1 3 3 1 1 1 1 3 3 1 1 3 3 2 2 2 2 3 3 1 3 1 1 3 3 1 1 2 2 -9 -9 1 1 1 1 1 1 3 1 3 3 3 3 1 1 1 1 1 1 3 3 -9 -9 1 1 3 1 3 3 3 3 1 1 1 1 1 3 -9 -9 1 1 3 3 4 4 1 3 1 1 2 2 1 3 2 2 3 2 1 1 1 1 1 1 3 3 -9 -9 1 1 3 3 1 1 3 3 1 1 3 3 1 1 1 1 3 3 3 3 1 1 1 1 1 1 3 3 3 3 3 3 1 1 3 3 3 3 1 1 3 1 2 1 1 1 2 2 -9 -9 3 1 1 1 3 3 3 3 3 3 3 3 1 3 3 3 -9 -9 1 1 -9 -9 1 1 1 1 3 3 1 1 3 3 1 1 3 1 3 1 1 3 3 3 3 3 2 1 1 1 -9 -9 -9 -9 1 3 -9 -9 -9 -9 2 2 3 3 -9 -9 2 2 3 3 1 3 1 3 -9 -9 -9 -9 -9 -9 1 1
1 ZM13 1 1 1 -9 3 3 1 1 3 3 3 3 1 1 1 2 2 2 1 1 3 3 3 3 3 3 3 3 -9 -9 3 3 1 1 1 3 1 3 1 3 3 3 1 1 -9 -9 1 1 3 3 -9 -9 1 1 1 1 1 1 1 1 2 2 2 2 1 1 3 3 1 1 3 3 1 1 2 2 3 1 3 1 1 1 1 1 1 1 3 3 3 3 1 1 1 1 1 1 1 3 1 1 1 1 3 3 3 3 3 3 3 1 1 1 1 3 3 3 3 3 3 3 4 4 3 3 1 1 1 2 1 3 2 2 -9 -9 1 1 1 1 1 1 3 3 -9 -9 1 1 3 3 1 1 3 1 1 1 3 3 1 1 1 1 3 3 3 3 1 1 1 1 2 2 3 3 3 3 3 3 1 1 3 3 3 3 3 3 -9 -9 2 1 1 1 2 2 -9 -9 3 3 -9 -9 3 3 3 3 3 3 3 3 3 3 3 3 -9 -9 1 1 -9 -9 1 1 1 1 3 3 3 3 3 3 1 1 3 1 3 3 1 1 3 3 1 3 1 1 1 1 -9 -9 2 2 3 3 2 2 1 1 2 2 3 3 3 3 2 2 3 3 3 3 1 3 3 3 1 1 1 3 1 1
1 ZM14 1 1 1 -9 1 3 1 1 3 3 3 3 1 1 1 2 2 2 1 1 3 1 1 3 3 3 3 3 -9 -9 3 3 1 1 3 3 3 3 1 1 3 3 1 1 1 3 1 1 3 3 -9 -9 1 1 1 3 1 1 3 1 2 2 2 2 1 3 1 3 1 1 3 3 1 1 2 2 1 1 3 3 1 2 1 2 1 1 3 3 3 3 1 1 1 1 1 1 3 3 -9 -9 1 1 3 1 3 3 3 3 1 1 -9 -9 1 1 -9 -9 -9 -9 -9 -9 -9 -9 -9 -9 1 1 -9 -9 -9 -9 2 2 -9 -9 1 1 -9 -9 -9 -9 -9 -9 -9 -9 -9 -9 -9 -9 -9 -9 -9 -9 -9 -9 3 3 -9 -9 1 1 -9 -9 -9 -9 1 1 1 1 2 1 3 3 3 3 3 3 1 1 3 3 3 3 3 3 -9 -9 2 1 1 1 2 2 -9 -9 3 1 1 1 1 3 3 3 3 3 3 3 3 3 3 3 -9 -9 1 1 -9 -9 1 1 3 1 3 3 3 1 3 3 1 1 -9 -9 3 1 1 3 3 3 1 3 1 1 1 1 -9 -9 2 1 3 3 2 2 3 3 2 2 3 3 -9 -9 2 2 1 3 1 3 1 3 1 3 1 1 1 3 1 1
1 ZM21 1 1 1 -9 1 1 1 1 3 3 3 3 1 1 1 1 1 2 1 1 3 3 3 3 3 3 3 3 -9 -9 3 3 1 1 3 3 3 3 1 1 1 3 1 1 1 1 1 3 1 3 3 3 1 1 1 1 1 1 1 1 2 2 2 2 1 1 1 1 1 1 3 3 1 1 2 2 3 1 1 1 1 2 1 1 3 1 3 3 3 3 1 1 1 3 1 1 1 3 -9 -9 1 1 -9 -9 3 3 3 3 3 1 1 1 1 3 -9 -9 3 3 3 3 4 4 1 3 -9 -9 1 2 3 3 2 2 -9 -9 1 1 1 1 1 1 3 3 1 1 3 3 3 3 1 1 3 1 1 1 3 3 3 3 1 1 1 3 3 3 1 1 1 1 2 2 1 3 3 3 1 3 1 1 3 3 3 3 1 1 3 1 -9 -9 1 1 2 2 -9 -9 3 1 3 1 1 3 3 3 3 3 3 3 3 3 3 3 -9 -9 2 1 -9 -9 1 1 1 1 3 3 3 3 3 3 1 1 3 3 3 3 1 3 3 3 3 3 1 1 1 1 -9 -9 2 1 3 3 2 2 3 3 2 2 3 3 3 3 2 2 3 3 1 3 3 3 3 3 1 1 -9 -9 1 1
1 ZM22 1 1 1 -9 1 1 1 1 3 3 3 3 1 3 1 1 1 2 1 1 3 3 1 1 3 3 3 3 -9 -9 3 3 -9 -9 3 3 3 3 1 1 3 3 1 1 1 1 1 1 3 3 -9 -9 1 1 1 1 1 1 3 1 2 2 2 2 1 1 1 1 1 1 3 3 1 1 2 2 3 1 3 1 1 2 -9 -9 3 3 3 3 3 3 1 1 1 1 1 1 1 1 1 3 1 1 -9 -9 3 3 1 3 1 1 1 1 1 1 3 3 3 3 3 3 4 4 3 3 3 1 1 1 3 3 2 2 2 2 1 1 3 1 1 1 3 1 1 1 1 3 3 3 1 1 3 3 1 3 1 3 3 3 1 1 3 3 3 3 1 1 1 1 2 2 1 1 3 3 1 3 1 2 3 3 3 3 1 1 3 1 -9 -9 1 1 2 2 -9 -9 3 1 3 1 1 3 3 1 3 3 3 3 3 3 3 3 -9 -9 1 1 -9 -9 1 1 1 1 3 3 3 3 3 3 1 1 3 3 3 3 1 3 3 3 3 3 1 1 3 1 -9 -9 2 1 3 3 1 2 -9 -9 2 2 3 3 3 3 2 2 3 3 1 3 1 3 3 3 1 1 1 3 1 1
1 ZM31 1 1 1 -9 1 1 1 1 -9 -9 3 1 3 3 2 2 2 2 1 1 -9 -9 1 1 1 3 3 3 -9 -9 3 3 1 1 3 3 3 3 1 1 1 3 2 2 -9 -9 -9 -9 1 3 -9 -9 1 1 1 1 1 1 -9 -9 2 2 2 2 3 3 1 1 1 1 3 3 1 1 -9 -9 3 1 3 1 2 2 2 2 3 1 -9 -9 3 3 1 1 1 1 1 1 3 3 -9 -9 1 1 3 3 3 1 1 3 1 1 1 1 -9 -9 -9 -9 3 3 3 3 4 4 1 1 1 1 1 2 3 3 2 2 2 2 1 1 1 1 1 1 3 3 -9 -9 1 1 1 3 1 1 3 3 1 1 3 3 3 1 1 1 3 3 3 3 1 1 1 1 2 2 1 3 3 3 3 3 1 2 3 3 3 3 1 1 -9 -9 2 2 -9 -9 2 2 -9 -9 -9 -9 -9 -9 1 1 3 3 3 3 3 3 3 3 3 3 -9 -9 1 1 -9 -9 1 1 3 1 3 3 3 3 3 3 1 1 3 1 3 1 1 1 3 3 3 3 1 1 -9 -9 -9 -9 2 2 3 3 2 2 -9 -9 2 2 3 3 -9 -9 2 2 1 3 3 3 -9 -9 3 3 1 1 3 3 1 1
1 ZM33 1 1 1 -9 3 3 1 1 3 3 3 1 1 1 1 2 1 2 1 1 3 3 1 1 1 3 3 3 2 2 3 3 1 1 3 3 3 3 1 1 3 3 1 1 3 3 1 3 1 3 -9 -9 1 1 1 3 1 1 3 3 2 2 2 2 3 3 1 3 1 1 3 3 1 1 2 2 1 1 1 1 1 1 1 1 3 3 3 3 3 3 1 1 1 1 1 1 3 3 3 3 1 1 3 1 3 3 1 3 3 1 1 1 1 1 3 3 3 1 3 3 4 4 3 3 3 1 -9 -9 1 3 2 2 2 2 1 1 1 1 1 1 3 3 1 1 3 3 3 3 1 1 3 1 1 1 3 3 1 1 1 1 3 3 1 3 -9 -9 -9 -9 -9 -9 -9 -9 -9 -9 -9 -9 -9 -9 -9 -9 -9 -9 -9 -9 -9 -9 2 2 -9 -9 -9 -9 -9 -9 -9 -9 -9 -9 -9 -9 3 3 -9 -9 -9 -9 -9 -9 -9 -9 -9 -9 -9 -9 -9 -9 -9 -9 3 1 3 3 3 1 3 3 1 1 3 1 3 1 1 1 1 3 -9 -9 1 1 1 1 -9 -9 2 1 3 3 2 2 -9 -9 2 2 3 3 3 3 2 2 1 3 3 3 1 3 3 3 1 1 1 1 1 1
1 ZM41 1 1 1 -9 1 3 1 1 3 3 3 3 1 1 1 1 1 2 1 1 3 1 1 3 1 3 3 3 -9 -9 3 3 1 1 3 3 3 3 1 1 1 1 1 1 3 3 1 1 3 3 3 3 1 1 1 3 1 1 3 1 2 2 2 2 1 3 1 3 1 1 3 3 1 1 2 2 -9 -9 3 1 1 2 1 2 3 1 3 3 3 3 1 1 1 1 1 1 3 3 3 3 1 1 3 1 3 3 3 3 3 1 1 1 -9 -9 -9 -9 3 1 3 3 4 4 1 3 3 1 1 2 3 3 2 2 3 2 1 1 1 1 1 1 3 3 -9 -9 1 3 1 3 1 1 3 3 1 1 3 3 1 1 1 1 3 3 3 3 1 1 1 1 2 1 3 3 3 1 1 1 1 2 3 3 3 3 -9 -9 3 1 2 1 1 1 2 2 -9 -9 3 1 1 1 1 3 3 3 1 3 3 3 3 3 3 3 -9 -9 1 1 -9 -9 1 1 3 1 3 3 3 1 3 3 1 1 3 1 3 1 1 3 3 3 1 1 1 1 1 1 -9 -9 2 1 3 3 2 2 -9 -9 2 2 3 3 1 3 2 2 1 3 1 1 1 1 1 3 1 1 1 3 1 1
1 ZM42 1 1 1 -9 1 3 1 1 3 3 3 3 1 1 1 1 1 2 1 1 3 3 3 3 1 3 3 3 -9 -9 3 3 -9 -9 3 3 3 3 1 1 1 1 1 1 3 3 1 1 3 3 3 3 1 1 1 1 1 1 1 1 2 2 2 2 1 3 1 3 1 1 3 3 1 1 2 2 -9 -9 1 1 1 2 1 2 3 1 3 3 3 3 1 1 1 3 1 1 3 3 3 3 1 1 3 3 3 3 3 3 3 3 1 1 -9 -9 3 3 3 3 3 3 4 4 1 3 3 3 2 2 3 3 2 2 2 2 1 1 1 1 1 1 3 3 -9 -9 1 3 3 3 1 1 3 1 1 1 3 3 1 1 1 1 3 3 3 3 1 1 1 1 2 2 3 3 3 1 1 3 1 2 3 3 3 3 1 1 3 1 2 2 -9 -9 2 2 -9 -9 3 3 1 1 1 3 3 3 1 3 3 3 3 3 3 3 -9 -9 -9 -9 -9 -9 1 1 1 1 3 3 3 3 3 3 1 1 3 1 3 3 1 3 3 3 1 3 2 1 1 1 -9 -9 2 1 3 3 2 2 -9 -9 2 2 3 3 3 3 2 2 3 3 1 1 1 1 1 3 3 1 3 3 1 1
1 ZM61 1 1 1 -9 1 1 1 3 1 1 3 1 1 3 1 2 1 2 1 1 3 3 3 3 3 3 3 3 -9 -9 3 3 -9 -9 3 3 3 3 1 1 3 3 1 1 1 3 1 1 1 3 -9 -9 1 1 1 3 1 1 3 1 2 2 2 2 1 3 1 3 1 1 3 3 1 1 2 2 3 1 1 1 1 1 1 1 3 3 3 3 3 3 1 1 1 1 1 1 3 3 -9 -9 1 1 3 1 3 1 1 3 3 3 1 1 3 3 3 3 3 1 3 3 4 4 3 3 3 1 1 2 1 1 1 1 2 2 3 3 1 1 1 1 3 3 -9 -9 1 3 3 3 1 1 3 3 1 1 3 3 3 3 1 1 3 3 1 3 1 1 1 1 2 1 1 1 3 3 1 3 1 2 3 3 3 3 3 1 -9 -9 2 2 1 1 2 2 -9 -9 3 3 3 1 3 3 3 3 1 3 3 3 1 1 3 3 -9 -9 2 1 -9 -9 1 1 -9 -9 3 3 1 1 3 3 1 1 3 1 3 3 1 3 3 3 3 3 2 1 1 1 -9 -9 2 1 -9 -9 2 2 1 1 2 2 3 3 3 3 2 2 3 3 1 3 1 3 3 3 1 1 1 1 1 1
1 ZM63 1 1 1 -9 1 3 1 3 3 3 3 3 1 1 2 2 2 2 1 1 3 3 3 3 1 3 3 3 -9 -9 3 3 1 1 3 3 3 3 1 1 3 3 1 2 -9 -9 1 1 3 3 -9 -9 1 1 1 1 1 1 1 1 2 2 -9 -9 3 3 1 1 1 1 3 3 1 1 2 2 1 1 1 1 2 2 1 2 3 1 3 3 3 3 1 1 -9 -9 1 1 1 3 3 3 1 1 3 1 3 3 1 3 3 3 1 1 1 3 -9 -9 3 3 3 3 4 4 1 3 1 1 1 2 3 3 2 2 2 2 1 1 1 1 1 1 3 3 1 1 1 1 3 3 1 1 3 1 1 1 3 3 1 1 1 1 3 3 3 3 1 1 1 1 2 2 1 3 3 3 1 1 1 1 3 3 3 3 1 1 -9 -9 2 1 1 3 2 2 -9 -9 3 3 1 1 3 3 3 3 3 3 3 3 1 3 3 3 -9 -9 1 1 -9 -9 1 1 3 3 3 3 3 1 3 3 1 1 -9 -9 3 3 1 3 3 3 3 3 1 1 1 1 -9 -9 2 1 1 3 2 2 1 1 2 2 3 3 3 3 2 2 3 3 1 3 1 3 1 3 1 1 1 1 1 1
1 ZM64 1 1 1 -9 1 3 1 1 3 3 -9 -9 -9 -9 1 1 -9 -9 1 1 -9 -9 -9 -9 3 3 3 3 1 1 3 3 1 1 -9 -9 3 3 -9 -9 3 3 1 2 -9 -9 1 1 3 3 3 3 1 1 1 1 -9 -9 -9 -9 -9 -9 -9 -9 3 3 1 1 1 1 3 3 1 1 2 2 -9 -9 1 1 1 2 2 2 -9 -9 1 3 3 3 1 1 -9 -9 -9 -9 1 1 -9 -9 1 1 3 1 3 3 1 1 3 3 1 1 -9 -9 -9 -9 3 3 3 3 4 4 1 3 1 1 1 1 3 3 2 2 2 2 1 1 1 1 1 1 3 3 -9 -9 1 1 3 3 1 1 1 1 1 1 3 3 1 1 1 1 3 3 3 3 1 1 1 1 2 2 1 3 3 3 1 3 1 2 3 3 3 3 1 1 3 1 2 1 1 1 2 2 -9 -9 3 3 1 1 3 3 3 3 1 3 3 3 3 3 3 3 -9 -9 1 1 -9 -9 1 1 -9 -9 3 3 3 3 3 3 1 1 -9 -9 3 3 1 3 3 3 3 3 2 1 1 1 -9 -9 2 1 3 3 2 2 1 1 2 2 3 3 1 3 2 2 1 3 1 3 1 3 3 3 1 1 1 3 1 1
1 YN13 1 1 1 -9 3 3 1 3 3 3 3 3 3 3 -9 -9 3 3 1 1 1 1 1 1 1 1 1 1 1 3 3 3 3 3 3 3 3 3 3 3 -9 -9 3 1 1 3 3 3 3 3 1 1 1 3 1 1 3 3 1 1 3 3 1 1 1 1 3 3 3 3 1 1 3 3 3 3 -9 -9 3 3 3 1 -9 -9 1 3 3 3 3 1 3 3 1 3 1 1 1 1 3 3 3 3 3 3 3 3 3 3 1 1 3 3 3 3 1 3 3 1 3 3 3 3 3 1 1 3 1 1 1 1 1 1 3 3 3 3 3 3 1 3 3 3 -9 -9 1 3 -9 -9 3 3 3 3 3 1 3 3 1 3 3 3 3 3 3 3 1 1 1 1 3 3 3 3 1 1 3 3 3 3 1 1 3 3 3 1 3 3 1 1 1 3 1 3 3 3 3 3 1 3 1 1 3 3 1 1 1 3 3 3 3 3 3 3 3 3 3 3 3 3 1 3 -9 -9 3 3 1 1 3 3 1 3 3 3 3 3 3 3 1 3 3 3 3 3 3 3 3 3 3 3 3 3 -9 -9 3 3 3 3 3 3 1 1 3 3 3 3 1 3 1 1 1 1 3 3 1 3
